# Supplementary material for: Implementation of a pooled surveillance testing program for asymptomatic SARS-CoV-2 infections in K-12 schools and universities
Source: eClinicalMedicine. 2021 Jul 17;38:101028. doi: 10.1016/j.eclinm.2021.101028 (PMC8286123; doi:10.1016/j.eclinm.2021.101028)
Supplement: Supplementary file 4 [file mmc4.xlsx]

## Sheet: All
Organization NO.	Pool number	Pool size	Pool Positive number	Pool Positivity rate	Individual number	Individual Positive number	Individual Positivity rate	Date	School_type
EQ02423642	1	20	0	0	20	0	0	12/03/2020	University
EQ02423642	1	21	0	0	21	0	0	12/11/2020	University
EQ02423642	1	24	1	1	24	17	0.708333	12/17/2020	University
EQ02424416	8	24	3	0.375	192	3	0.015625	12/07/2020	University
EQ02425660	10	21	0	0	210	0	0	10/22/2020	University
EQ02425660	5	17.8	1	0.2	89	5	0.0561798	11/16/2020	University
EQ02425660	12	20.75	1	0.0833333	249	1	0.00401606	11/17/2020	University
EQ02426905	1	24	0	0	24	0	0	10/23/2020	University
G702325130	4	23.5	0	0	94	0	0	10/06/2020	University
G702325130	2	23	0	0	46	0	0	10/13/2020	University
G702325130	2	24	0	0	48	0	0	10/20/2020	University
G702325130	4	22.5	0	0	90	0	0	10/28/2020	University
G702325130	4	23.5	0	0	94	0	0	11/03/2020	University
G702325130	2	23.5	0	0	47	0	0	11/10/2020	University
G702325130	4	23	1	0.25	92	1	0.0108696	11/18/2020	University
G702325130	2	22.5	0	0	45	0	0	12/01/2020	University
G702325130	1	21	0	0	21	0	0	12/08/2020	University
G702325130	1	21	0	0	21	0	0	12/15/2020	University
G702325130	12	21.1667	4	0.333333	254	18	0.0708661	01/07/2021	University
G702325130	3	21.3333	1	0.333333	64	2	0.03125	01/08/2021	University
G702325130	8	23.125	2	0.25	185	3	0.0162162	01/12/2021	University
G702325131	10	22.3	1	0.1	223	1	0.0044843	10/01/2020	University
G702325131	5	23	0	0	115	0	0	10/15/2020	University
G702325131	5	20.6	0	0	103	0	0	10/29/2020	University
G702325131	5	24	0	0	120	0	0	11/12/2020	University
G702325131	7	21.7143	0	0	152	0	0	11/19/2020	University
G702325131	3	21.3333	0	0	64	0	0	12/02/2020	University
G702325131	2	19.5	0	0	39	0	0	12/04/2020	University
G702325131	2	20	0	0	40	0	0	12/07/2020	University
G702325131	2	20	0	0	40	0	0	12/10/2020	University
G702325131	2	20	0	0	40	0	0	12/11/2020	University
G702325131	4	19	1	0.25	76	2	0.0263158	01/06/2021	University
G702325131	6	20.8333	2	0.333333	125	8	0.064	01/08/2021	University
G702325131	6	23.6667	3	0.5	142	4	0.028169	01/13/2021	University
G702325170	1	23	0	0	23	0	0	10/07/2020	University
G702325170	4	21.75	0	0	87	0	0	10/27/2020	University
G702325170	2	21.5	0	0	43	0	0	11/02/2020	University
G702325170	8	20.75	2	0.25	166	4	0.0240964	11/04/2020	University
G702325170	4	16.75	0	0	67	0	0	11/09/2020	University
G702325170	33	23.6667	14	0.424242	781	16	0.0204866	11/11/2020	University
G702325170	6	22.3333	0	0	134	0	0	12/02/2020	University
G702325170	1	22	0	0	22	0	0	12/05/2020	University
G702325170	6	17.6667	0	0	106	0	0	12/16/2020	University
G702325269	6	21.8333	0	0	131	0	0	09/30/2020	University
G702325269	2	21.5	0	0	43	0	0	10/08/2020	University
G702325269	2	23	0	0	46	0	0	10/14/2020	University
G702325269	2	24	0	0	48	0	0	10/28/2020	University
G702325269	2	20.5	2	1	41	2	0.0487805	11/11/2020	University
G702325269	2	19.5	2	1	39	2	0.0512821	11/24/2020	University
G702325283	1	24	0	0	24	0	0	09/30/2020	University
G702325283	1	24	0	0	24	0	0	10/07/2020	University
G702325283	1	24	0	0	24	0	0	10/14/2020	University
G702325283	1	24	0	0	24	0	0	10/21/2020	University
G702325283	1	24	0	0	24	0	0	10/28/2020	University
G702325283	1	24	0	0	24	0	0	11/04/2020	University
G702325283	1	24	0	0	24	0	0	11/11/2020	University
G702325283	2	20.5	0	0	41	0	0	11/18/2020	University
G702325283	2	20.5	1	0.5	41	1	0.0243902	12/01/2020	University
G702325283	1	10	0	0	10	0	0	12/08/2020	University
G702325293	10	22.5	5	0.5	225	8	0.0355556	09/24/2020	University
G702325293	5	24	1	0.2	124	1	0.00806452	09/30/2020	University
G702325293	2	24	0	0	48	0	0	10/01/2020	University
G702325293	4	24	0	0	96	0	0	10/02/2020	University
G702325293	13	23.4615	0	0	305	0	0	10/19/2020	University
G702325293	6	18.6667	0	0	112	0	0	10/20/2020	University
G702325293	2	24	0	0	49	0	0	11/05/2020	University
G702325293	2	23.5	0	0	47	0	0	11/10/2020	University
G702325293	12	23.75	0	0	285	0	0	11/17/2020	University
G702325302	3	20.3333	0	0	61	0	0	09/26/2020	University
G702325302	1	18	0	0	18	0	0	09/29/2020	University
G702325302	5	22	3	0.6	110	2	0.0181818	10/03/2020	University
G702325302	1	9	0	0	9	0	0	10/08/2020	University
G702325302	2	16.5	0	0	33	0	0	10/15/2020	University
G702325302	1	5	0	0	5	0	0	10/20/2020	University
G702325302	1	15	0	0	15	0	0	10/27/2020	University
G702325302	1	24	0	0	24	0	0	10/30/2020	University
G702325302	2	20	0	0	40	0	0	11/03/2020	University
G702325302	2	18	0	0	36	0	0	11/05/2020	University
G702325302	2	17	0	0	34	0	0	11/07/2020	University
G702325302	2	20.5	0	0	41	0	0	11/10/2020	University
G702325302	2	19	0	0	38	0	0	11/13/2020	University
G702325302	2	17	0	0	34	0	0	11/16/2020	University
G702325302	2	19.5	0	0	39	0	0	11/17/2020	University
G702325302	2	18.5	1	0.5	37	2	0.0540541	11/19/2020	University
G702325302	1	24	0	0	24	0	0	11/23/2020	University
G702325302	2	14	0	0	28	0	0	11/24/2020	University
G702325302	2	19.5	0	0	39	0	0	12/01/2020	University
G702325302	2	15	0	0	30	0	0	12/03/2020	University
G702325302	2	16.5	0	0	33	0	0	12/07/2020	University
G702325302	2	24	0	0	48	0	0	12/08/2020	University
G702325302	2	18.5	0	0	37	0	0	12/10/2020	University
G702325302	2	23.5	0	0	47	0	0	12/15/2020	University
G702325302	4	23	1	0.25	92	4	0.0434783	01/05/2021	University
G702325302	6	17.3333	3	0.5	104	10	0.0961538	01/07/2021	University
G702325302	5	23.8	1	0.2	119	1	0.00840336	01/12/2021	University
G702325536	6	22.6667	0	0	136	0	0	10/20/2020	University
G702325536	7	23.1429	0	0	162	0	0	10/27/2020	University
G702325536	9	22.6667	1	0.111111	204	1	0.00490196	11/03/2020	University
G702325536	11	22.1818	0	0	244	0	0	11/10/2020	University
G702325536	24	16.4583	2	0.0833333	395	4	0.0101266	11/17/2020	University
G702325536	7	17.1429	0	0	120	0	0	11/20/2020	University
G702325536	15	23.5333	0	0	353	0	0	12/01/2020	University
G702325536	4	22	0	0	88	0	0	12/08/2020	University
G702325536	13	23.0769	1	0.0769231	300	4	0.0133333	01/05/2021	University
G702325536	36	23.6944	8	0.222222	853	11	0.0128957	01/12/2021	University
G702326848	10	24	0	0	240	0	0	09/01/2020	University
G702326848	12	23.0833	0	0	277	0	0	09/02/2020	University
G702326848	17	21.4706	0	0	365	0	0	09/03/2020	University
G702326848	11	18.0909	0	0	199	0	0	09/10/2020	University
G702326848	2	24	0	0	48	0	0	09/15/2020	University
G702326848	8	22.375	4	0.5	179	2	0.0111732	09/16/2020	University
G702326848	5	24.2	0	0	121	0	0	09/22/2020	University
G702326848	6	22.3333	0	0	134	0	0	09/29/2020	University
G702326848	9	21	0	0	189	0	0	10/06/2020	University
G702326848	2	19.5	0	0	39	0	0	10/09/2020	University
G702326848	4	21.75	0	0	87	0	0	10/13/2020	University
G702326848	8	24	0	0	192	0	0	10/21/2020	University
G702326848	6	21.6667	0	0	130	0	0	10/27/2020	University
G702326848	9	21.2222	0	0	191	0	0	11/03/2020	University
G702326848	2	21	0	0	42	0	0	11/06/2020	University
G702326848	7	23.1429	0	0	162	0	0	11/10/2020	University
G702326848	10	21	0	0	210	0	0	11/17/2020	University
G702326848	9	22.5556	0	0	203	0	0	11/24/2020	University
G702326848	13	21.6923	0	0	282	0	0	12/03/2020	University
G702326848	6	22.3333	0	0	134	0	0	12/04/2020	University
G702326848	10	22.7	0	0	227	0	0	12/08/2020	University
G702326848	5	23.8	1	0.2	119	1	0.00840336	12/15/2020	University
G702326848	7	22.7143	1	0.142857	159	2	0.0125786	01/07/2021	University
G702339475	1	24	0	0	24	0	0	11/24/2020	University
G702339475	3	24	1	0.333333	72	1	0.0138889	12/08/2020	University
G702339475	3	24	0	0	72	0	0	12/09/2020	University
G702339475	3	24	1	0.333333	72	1	0.0138889	12/10/2020	University
G702339475	3	24	0	0	72	0	0	12/11/2020	University
G702339475	3	24	0	0	72	0	0	12/12/2020	University
G702339475	5	22.8	2	0.4	114	8	0.0701754	12/19/2020	University
G702339475	4	19	1	0.25	76	1	0.0131579	01/13/2021	University
G702340810	2	18	0	0	36	0	0	11/16/2020	University
G702340810	2	18.5	0	0	37	0	0	11/17/2020	University
G702340810	2	18.5	0	0	37	0	0	11/23/2020	University
G702340810	2	17.5	0	0	35	0	0	11/25/2020	University
G702340810	3	15.6667	0	0	47	0	0	12/01/2020	University
G702340810	2	24	0	0	48	0	0	12/02/2020	University
G702340810	2	16	0	0	32	0	0	12/04/2020	University
G702340810	1	13	0	0	13	0	0	12/05/2020	University
G702340810	2	18.5	0	0	37	0	0	12/08/2020	University
G702340810	3	19.3333	0	0	58	0	0	12/10/2020	University
G702340810	2	19	0	0	38	0	0	12/15/2020	University
G702340810	1	24	1	1	24	4	0.166667	01/05/2021	University
G702341828	6	22	4	0.666667	132	26	0.19697	11/13/2020	University
G702341828	5	24	5	1	120	6	0.05	11/19/2020	University
G702341828	1	23	0	0	23	0	0	11/24/2020	University
G702341828	2	23.5	0	0	47	0	0	12/04/2020	University
G702341830	2	17.5	0	0	35	0	0	12/01/2020	University
G702341830	2	18	0	0	36	0	0	12/02/2020	University
G702341830	2	13.5	0	0	27	0	0	12/04/2020	University
G702341830	2	18	0	0	36	0	0	12/05/2020	University
G702341830	2	18	0	0	36	0	0	12/08/2020	University
G702341830	2	18	0	0	36	0	0	12/10/2020	University
G702341830	1	17	0	0	17	0	0	12/12/2020	University
G702341830	1	13	0	0	13	0	0	12/15/2020	University
G702341869	2	19.5	0	0	39	0	0	11/16/2020	University
G702341869	2	12	0	0	24	0	0	11/19/2020	University
G702341869	2	18.5	0	0	37	0	0	11/23/2020	University
G702341869	2	19	0	0	38	0	0	11/30/2020	University
G702341869	2	19.5	0	0	39	0	0	12/07/2020	University
G702324851	8	24	0	0	192	0	0	08/27/2020	K12
G702324833	75	22.8133	1	0.0133333	1711	1	0.000584454	08/28/2020	K12
G702324833	10	20.9	1	0.1	209	1	0.00478469	08/29/2020	K12
G702324851	6	24	0	0	144	0	0	08/29/2020	K12
G702324855	13	20.9231	0	0	272	0	0	09/02/2020	K12
G702324851	10	22.3	0	0	223	0	0	09/02/2020	K12
G702326854	2	22.5	0	0	45	0	0	09/03/2020	K12
G702324833	46	22.3043	0	0	1026	0	0	09/04/2020	K12
G702324851	1	11	0	0	11	0	0	09/04/2020	K12
G702326854	3	18.6667	0	0	56	0	0	09/04/2020	K12
G702326820	3	17.6667	0	0	53	0	0	09/09/2020	K12
G702324851	1	10	0	0	10	0	0	09/09/2020	K12
G702324836	49	22.3469	0	0	1095	0	0	09/10/2020	K12
G702324833	47	22.766	0	0	1070	0	0	09/11/2020	K12
G702325241	4	23.25	0	0	93	0	0	09/16/2020	K12
G702324836	50	22.9	0	0	1145	0	0	09/17/2020	K12
G702324833	48	22.5625	0	0	1083	0	0	09/18/2020	K12
G702325305	1	22	0	0	22	0	0	09/18/2020	K12
G702324851	5	24	0	0	120	0	0	09/18/2020	K12
G702326854	1	17	0	0	17	0	0	09/18/2020	K12
G702325241	43	23.9535	0	0	1030	0	0	09/22/2020	K12
G702326820	4	24	0	0	96	0	0	09/23/2020	K12
G702325249	3	23	0	0	69	0	0	09/24/2020	K12
G702325260	2	20	0	0	40	0	0	09/24/2020	K12
G702324836	54	20.7963	0	0	1123	0	0	09/24/2020	K12
G702324833	46	24.087	0	0	1108	0	0	09/25/2020	K12
G702324851	6	23.6667	0	0	142	0	0	09/25/2020	K12
G702326854	2	18.5	0	0	37	0	0	09/25/2020	K12
G702325249	2	20	0	0	40	0	0	09/28/2020	K12
G702325241	45	22.9778	0	0	1034	0	0	09/29/2020	K12
G702325249	7	20.8571	0	0	146	0	0	10/01/2020	K12
G702324836	56	20.375	0	0	1141	0	0	10/01/2020	K12
G702325249	8	16.125	0	0	129	0	0	10/02/2020	K12
G702324833	46	23.7609	0	0	1093	0	0	10/02/2020	K12
G702325136	5	24	0	0	120	0	0	10/02/2020	K12
G702324851	7	22	0	0	154	0	0	10/02/2020	K12
G702326854	1	22	0	0	22	0	0	10/02/2020	K12
G702325137	32	24	3	0.09375	768	1	0.00130208	10/03/2020	K12
G702326820	7	18.2857	1	0.142857	128	1	0.0078125	10/06/2020	K12
G702325249	6	17.5	0	0	105	0	0	10/06/2020	K12
G702325241	46	22.2826	0	0	1025	0	0	10/06/2020	K12
G702325136	2	24	0	0	48	0	0	10/07/2020	K12
G702325139	1	23	0	0	23	0	0	10/07/2020	K12
G702325305	60	23.6	2	0.0333333	1416	2	0.00141243	10/08/2020	K12
G702325147	34	23.3824	1	0.0294118	795	1	0.00125786	10/08/2020	K12
G702326820	5	23.4	0	0	117	0	0	10/08/2020	K12
G702325136	3	24	0	0	72	0	0	10/08/2020	K12
G702324836	56	19.8214	0	0	1110	0	0	10/08/2020	K12
G702325125	3	24	0	0	72	0	0	10/08/2020	K12
G702326820	2	24	0	0	48	0	0	10/09/2020	K12
G702325249	12	23.3333	0	0	280	0	0	10/09/2020	K12
G702324833	53	20.6226	0	0	1093	0	0	10/09/2020	K12
G702325137	25	23.52	0	0	588	0	0	10/09/2020	K12
G702325148	6	23.1667	0	0	139	0	0	10/09/2020	K12
G702324851	7	24.1429	0	0	169	0	0	10/09/2020	K12
G702326854	4	22.25	0	0	89	0	0	10/09/2020	K12
G702325125	5	21.2	0	0	106	0	0	10/09/2020	K12
G702325134	4	22.75	0	0	91	0	0	10/13/2020	K12
G702325241	47	21.9787	0	0	1033	0	0	10/13/2020	K12
G702325129	3	21.6667	0	0	65	0	0	10/13/2020	K12
G702325137	1	18	0	0	18	0	0	10/13/2020	K12
G702325138	33	23.6061	0	0	779	0	0	10/13/2020	K12
G702325134	11	23.7273	0	0	261	0	0	10/14/2020	K12
G702325136	2	24	0	0	48	0	0	10/14/2020	K12
G702325145	2	21.5	0	0	43	0	0	10/14/2020	K12
G702325125	11	24	1	0.0909091	264	1	0.00378788	10/15/2020	K12
G702324836	56	19.6429	1	0.0178571	1100	6	0.00545455	10/15/2020	K12
G702325155	9	17.3333	0	0	156	0	0	10/15/2020	K12
G702325128	6	23.3333	0	0	140	0	0	10/15/2020	K12
G702325755	4	22.75	0	0	91	0	0	10/15/2020	K12
G702325127	4	24	0	0	96	0	0	10/15/2020	K12
G702325151	12	23.75	0	0	285	0	0	10/15/2020	K12
G702325147	14	23.0714	0	0	323	0	0	10/16/2020	K12
G702325249	14	23.5	0	0	329	0	0	10/16/2020	K12
G702324833	53	20.717	0	0	1098	0	0	10/16/2020	K12
G702342986	3	21.3333	0	0	64	0	0	10/16/2020	K12
G702325129	3	24	0	0	72	0	0	10/16/2020	K12
G702325137	32	23.7812	0	0	761	0	0	10/16/2020	K12
G702325305	65	22.0462	0	0	1433	0	0	10/16/2020	K12
G702324851	8	23.125	0	0	185	0	0	10/16/2020	K12
G702326854	4	20.75	0	0	83	0	0	10/16/2020	K12
G702325125	20	24	0	0	480	0	0	10/16/2020	K12
G702325136	3	24	0	0	72	0	0	10/17/2020	K12
G702326820	13	24.3077	0	0	316	0	0	10/19/2020	K12
G702325554	3	24	0	0	72	0	0	10/19/2020	K12
G702325249	9	22.2222	0	0	200	0	0	10/19/2020	K12
G702334362	37	21.4865	0	0	795	0	0	10/19/2020	K12
G702325755	1	12	0	0	12	0	0	10/19/2020	K12
G702324727	15	23.6	0	0	354	0	0	10/19/2020	K12
G702325127	4	19	0	0	76	0	0	10/19/2020	K12
G702326854	7	21	0	0	147	0	0	10/19/2020	K12
G702325134	10	22.4	0	0	224	0	0	10/20/2020	K12
G702325241	46	22.5652	0	0	1038	0	0	10/20/2020	K12
G702325127	5	23.6	0	0	118	0	0	10/20/2020	K12
G702325138	25	23.4	0	0	585	0	0	10/20/2020	K12
G702339851	10	23.5	0	0	235	0	0	10/20/2020	K12
G702334327	5	24	0	0	120	0	0	10/20/2020	K12
G702325125	37	23.5135	0	0	870	0	0	10/20/2020	K12
G702425408	16	22.6875	0	0	363	0	0	10/20/2020	K12
G702325147	10	22.8	0	0	228	0	0	10/21/2020	K12
G702339853	9	24	0	0	216	0	0	10/21/2020	K12
G702324855	10	23.7	0	0	237	0	0	10/21/2020	K12
G702334335	5	16.2	0	0	81	0	0	10/21/2020	K12
G702325136	2	24	0	0	48	0	0	10/21/2020	K12
G702325127	5	20.8	0	0	104	0	0	10/21/2020	K12
G702325529	3	23.6667	0	0	71	0	0	10/21/2020	K12
G702325125	10	24	0	0	240	0	0	10/21/2020	K12
G702334324	3	17.6667	0	0	53	0	0	10/21/2020	K12
G702325155	8	24	0	0	192	0	0	10/22/2020	K12
G702325147	28	18.2143	0	0	510	0	0	10/22/2020	K12
G702325134	6	23.1667	0	0	139	0	0	10/22/2020	K12
G702339853	7	21.4286	0	0	150	0	0	10/22/2020	K12
G702325249	15	23.0667	0	0	346	0	0	10/22/2020	K12
G702325128	11	23.5455	0	0	259	0	0	10/22/2020	K12
G702325755	6	24.1667	0	0	145	0	0	10/22/2020	K12
G702325136	3	24	0	0	72	0	0	10/22/2020	K12
G702324836	56	19.875	0	0	1113	0	0	10/22/2020	K12
G702325151	20	24	0	0	480	0	0	10/22/2020	K12
G702325125	10	24	0	0	240	0	0	10/22/2020	K12
G702325147	12	23.9167	0	0	287	0	0	10/23/2020	K12
G702339853	8	24.25	0	0	194	0	0	10/23/2020	K12
G702324833	55	19.9818	0	0	1099	0	0	10/23/2020	K12
G702334362	1	7	0	0	7	0	0	10/23/2020	K12
G702342986	5	18.6	0	0	93	0	0	10/23/2020	K12
G702325129	4	22.75	0	0	91	0	0	10/23/2020	K12
G702325137	25	23.44	0	0	586	0	0	10/23/2020	K12
G702325305	58	24	0	0	1392	0	0	10/23/2020	K12
G702324851	8	23.375	0	0	187	0	0	10/23/2020	K12
G702326854	3	24	0	0	72	0	0	10/23/2020	K12
G702325125	7	23.8571	0	0	167	0	0	10/23/2020	K12
G702339853	5	24.2	0	0	121	0	0	10/26/2020	K12
G702325249	12	20.75	0	0	249	0	0	10/26/2020	K12
G702324727	7	23.1429	0	0	162	0	0	10/26/2020	K12
G702325134	10	22.5	0	0	225	0	0	10/27/2020	K12
G702325241	46	22.5435	0	0	1037	0	0	10/27/2020	K12
G702325127	7	21.5714	0	0	151	0	0	10/27/2020	K12
G702325138	33	23.6061	0	0	779	0	0	10/27/2020	K12
G702339851	38	23.4737	0	0	892	0	0	10/27/2020	K12
G702325125	40	24	0	0	960	0	0	10/27/2020	K12
G702425408	30	24	0	0	720	0	0	10/27/2020	K12
G702325147	15	22.2	0	0	333	0	0	10/28/2020	K12
G702339853	4	24.25	0	0	97	0	0	10/28/2020	K12
G702334335	5	17.6	0	0	88	0	0	10/28/2020	K12
G702334362	36	21.4722	0	0	773	0	0	10/28/2020	K12
G702325129	5	22.2	0	0	111	0	0	10/28/2020	K12
G702334342	4	23.25	0	0	93	0	0	10/28/2020	K12
G702325148	6	21	0	0	126	0	0	10/28/2020	K12
G702325529	7	21.7143	0	0	152	0	0	10/28/2020	K12
G702334327	5	23.4	0	0	117	0	0	10/28/2020	K12
G702325125	32	23.7188	0	0	759	0	0	10/28/2020	K12
G702334324	3	18.6667	0	0	56	0	0	10/28/2020	K12
G702325249	16	23.1875	3	0.1875	371	1	0.00269542	10/29/2020	K12
G702325305	59	24.0169	2	0.0338983	1417	1	0.000705716	10/29/2020	K12
G702325155	8	23.5	0	0	188	0	0	10/29/2020	K12
G702325147	18	21.4444	0	0	386	0	0	10/29/2020	K12
G702325134	6	23.6667	0	0	142	0	0	10/29/2020	K12
G702325128	12	24.3333	0	0	292	0	0	10/29/2020	K12
G702325755	7	22.2857	0	0	156	0	0	10/29/2020	K12
G702325136	2	24	0	0	48	0	0	10/29/2020	K12
G702342986	1	20	0	0	20	0	0	10/29/2020	K12
G702324836	56	20.0357	0	0	1122	0	0	10/29/2020	K12
G702325145	2	23.5	0	0	47	0	0	10/29/2020	K12
G702325151	20	23.95	0	0	479	0	0	10/29/2020	K12
G702325125	7	24	0	0	168	0	0	10/29/2020	K12
G702343828	12	19.1667	2	0.166667	230	9	0.0391304	10/30/2020	K12
G702325147	14	20.5	0	0	287	0	0	10/30/2020	K12
G702339853	8	23	0	0	184	0	0	10/30/2020	K12
G702343003	16	23.625	0	0	378	0	0	10/30/2020	K12
G702324833	55	19.9273	0	0	1096	0	0	10/30/2020	K12
G702334362	1	13	0	0	13	0	0	10/30/2020	K12
G702325136	5	22	0	0	110	0	0	10/30/2020	K12
G702342986	6	20.8333	0	0	125	0	0	10/30/2020	K12
G702324727	1	24	0	0	24	0	0	10/30/2020	K12
G702325137	32	23.9375	0	0	766	0	0	10/30/2020	K12
G702325529	3	18.3333	0	0	55	0	0	10/30/2020	K12
G702341834	4	24	0	0	96	0	0	10/30/2020	K12
G702343828	7	17.4286	0	0	122	0	0	10/31/2020	K12
G702325127	22	23.0455	1	0.0454545	507	4	0.00788955	11/02/2020	K12
G702325134	5	22.2	0	0	111	0	0	11/02/2020	K12
G702325249	11	24	0	0	264	0	0	11/02/2020	K12
G702324727	9	24.2222	0	0	218	0	0	11/02/2020	K12
G702324851	43	24.0233	0	0	1033	0	0	11/02/2020	K12
G702325125	43	24	3	0.0697674	1032	3	0.00290698	11/03/2020	K12
G702425408	51	23.7647	2	0.0392157	1212	1	0.000825083	11/03/2020	K12
G702325241	51	20.2353	1	0.0196078	1032	1	0.000968992	11/03/2020	K12
G702341827	5	18	0	0	90	0	0	11/03/2020	K12
G702341823	1	11	0	0	11	0	0	11/03/2020	K12
G702325134	9	23.8889	0	0	215	0	0	11/03/2020	K12
G702325127	12	21.5	0	0	258	0	0	11/03/2020	K12
G702325139	17	20.4118	0	0	347	0	0	11/03/2020	K12
G702325138	34	23.4118	0	0	796	0	0	11/03/2020	K12
G702325529	4	24	0	0	96	0	0	11/03/2020	K12
G702341057	28	18.3214	0	0	513	0	0	11/03/2020	K12
G702334327	5	23	4	0.8	115	6	0.0521739	11/04/2020	K12
G702334362	36	22.7778	2	0.0555556	820	2	0.00243902	11/04/2020	K12
G702425408	20	24	1	0.05	480	2	0.00416667	11/04/2020	K12
G702341827	7	17.5714	0	0	123	0	0	11/04/2020	K12
G702325147	13	23.3846	0	0	304	0	0	11/04/2020	K12
EQ02426326	13	24.3846	0	0	317	0	0	11/04/2020	K12
G702339853	17	23.5294	0	0	400	0	0	11/04/2020	K12
G702325249	9	21.6667	0	0	195	0	0	11/04/2020	K12
G702334335	4	18.75	0	0	75	0	0	11/04/2020	K12
G702325136	3	23.6667	0	0	71	0	0	11/04/2020	K12
EQ02426349	19	23.6316	0	0	449	0	0	11/04/2020	K12
G702325139	14	23.7143	0	0	332	0	0	11/04/2020	K12
G702334342	4	24	0	0	96	0	0	11/04/2020	K12
G702343002	13	20.9231	0	0	272	0	0	11/04/2020	K12
G702325125	29	24	0	0	696	0	0	11/04/2020	K12
G702334324	3	19	0	0	57	0	0	11/04/2020	K12
G702339851	30	23	4	0.133333	690	4	0.0057971	11/05/2020	K12
G702325305	59	23.8305	3	0.0508475	1406	5	0.00355619	11/05/2020	K12
G702334327	3	19	2	0.666667	57	2	0.0350877	11/05/2020	K12
G702325129	7	22.2857	1	0.142857	156	1	0.00641026	11/05/2020	K12
G702324833	55	19.9091	1	0.0181818	1095	1	0.000913242	11/05/2020	K12
G702341827	5	19.8	0	0	99	0	0	11/05/2020	K12
G702325155	6	24	0	0	144	0	0	11/05/2020	K12
G702325147	18	22.8889	0	0	412	0	0	11/05/2020	K12
G702326820	7	23.7143	0	0	166	0	0	11/05/2020	K12
G702325134	10	24	0	0	240	0	0	11/05/2020	K12
G702339422	4	21.5	0	0	86	0	0	11/05/2020	K12
G702325128	16	22.875	0	0	366	0	0	11/05/2020	K12
G702325755	7	22.2857	0	0	156	0	0	11/05/2020	K12
G702342986	2	24	0	0	48	0	0	11/05/2020	K12
G702325139	9	22.7778	0	0	205	0	0	11/05/2020	K12
G702324836	50	22.56	0	0	1128	0	0	11/05/2020	K12
G702325145	3	23.6667	0	0	71	0	0	11/05/2020	K12
G702325151	21	22.8095	0	0	479	0	0	11/05/2020	K12
G702341834	2	23.5	0	0	47	0	0	11/05/2020	K12
G702325125	8	23.125	0	0	185	0	0	11/05/2020	K12
G702341826	18	21.1111	0	0	380	0	0	11/05/2020	K12
G702425408	38	24.1579	0	0	918	0	0	11/05/2020	K12
G702342986	6	21.6667	1	0.166667	130	1	0.00769231	11/06/2020	K12
G702325147	13	22	0	0	286	0	0	11/06/2020	K12
G702326820	7	19.5714	0	0	137	0	0	11/06/2020	K12
EQ02426326	15	22.5333	0	0	338	0	0	11/06/2020	K12
G702325249	8	23.75	0	0	190	0	0	11/06/2020	K12
G702343003	19	21.6842	0	0	412	0	0	11/06/2020	K12
G702334362	1	8	0	0	8	0	0	11/06/2020	K12
G702325136	2	24	0	0	48	0	0	11/06/2020	K12
G702325544	2	13	0	0	26	0	0	11/06/2020	K12
G702325137	10	24	0	0	240	0	0	11/06/2020	K12
G702325570	1	18	0	0	18	0	0	11/06/2020	K12
G702325529	12	23	0	0	276	0	0	11/06/2020	K12
G702324851	4	22	0	0	88	0	0	11/06/2020	K12
G702326854	1	24	0	0	24	0	0	11/06/2020	K12
G702325125	6	23.3333	0	0	140	0	0	11/06/2020	K12
G702325137	16	22.875	0	0	366	0	0	11/07/2020	K12
G702334327	2	22	0	0	44	0	0	11/07/2020	K12
G702325127	27	21.9259	4	0.148148	592	4	0.00675676	11/09/2020	K12
G702325129	2	14	2	1	28	2	0.0714286	11/09/2020	K12
G702325249	7	22.4286	0	0	157	0	0	11/09/2020	K12
G702342986	6	21.3333	0	0	128	0	0	11/09/2020	K12
G702325148	6	22.8333	0	0	137	0	0	11/09/2020	K12
G702334327	4	24	0	0	96	0	0	11/09/2020	K12
G702425408	64	23.9531	10	0.15625	1533	11	0.00717547	11/10/2020	K12
G702339851	45	23.4444	4	0.0888889	1055	4	0.00379147	11/10/2020	K12
G702325241	58	17.0517	4	0.0689655	989	1	0.00101112	11/10/2020	K12
G702325125	38	24	1	0.0263158	912	2	0.00219298	11/10/2020	K12
G702341849	1	24	0	0	24	0	0	11/10/2020	K12
G702341827	6	17.5	0	0	105	0	0	11/10/2020	K12
G702341823	1	10	0	0	10	0	0	11/10/2020	K12
G702325134	5	24	0	0	120	0	0	11/10/2020	K12
G702343828	7	23.5714	0	0	165	0	0	11/10/2020	K12
G702324727	8	22.25	0	0	178	0	0	11/10/2020	K12
G702325127	17	21.8235	0	0	371	0	0	11/10/2020	K12
EQ02426349	17	23.4118	0	0	398	0	0	11/10/2020	K12
G702325138	33	23.5758	0	0	778	0	0	11/10/2020	K12
G702325529	4	24	0	0	96	0	0	11/10/2020	K12
G702341057	27	19.5556	0	0	528	0	0	11/10/2020	K12
G702325129	5	22.6	2	0.4	113	2	0.0176991	11/11/2020	K12
G702339853	12	24.3333	2	0.166667	292	2	0.00684932	11/11/2020	K12
G702325249	13	22.6923	2	0.153846	295	2	0.00677966	11/11/2020	K12
G702341826	18	23	2	0.111111	414	2	0.00483092	11/11/2020	K12
G702334362	36	22.3056	2	0.0555556	803	2	0.00249066	11/11/2020	K12
G702325125	36	24	2	0.0555556	864	3	0.00347222	11/11/2020	K12
G702425408	34	23.4706	1	0.0294118	798	1	0.00125313	11/11/2020	K12
G702341831	3	23.3333	0	0	70	0	0	11/11/2020	K12
G702325147	16	21.1875	0	0	339	0	0	11/11/2020	K12
G702339422	4	22.5	0	0	90	0	0	11/11/2020	K12
EQ02426326	14	23.3571	0	0	327	0	0	11/11/2020	K12
G702341850	13	20.9231	0	0	272	0	0	11/11/2020	K12
G702341840	20	20.8	0	0	416	0	0	11/11/2020	K12
G702325136	2	24	0	0	48	0	0	11/11/2020	K12
G702334342	4	22.5	0	0	90	0	0	11/11/2020	K12
G702325529	5	21.6	0	0	108	0	0	11/11/2020	K12
G702343002	12	22.5833	0	0	271	0	0	11/11/2020	K12
G702324851	6	22.5	0	0	135	0	0	11/11/2020	K12
G702326854	1	22	0	0	22	0	0	11/11/2020	K12
G702341867	3	20.3333	0	0	61	0	0	11/11/2020	K12
G702334324	3	19	0	0	57	0	0	11/11/2020	K12
G702325139	16	21.8125	5	0.3125	349	7	0.0200573	11/12/2020	K12
G702325139	30	22	5	0.3125	674	7	0.0103858	11/12/2020	K12
G702325139	30	11.6333	5	0.166667	349	7	0.0200573	11/12/2020	K12
G702325139	30	22.4667	5	0.166667	674	7	0.0103858	11/12/2020	K12
G702341834	2	24	2	1	48	2	0.0416667	11/12/2020	K12
G702324836	56	18.0536	2	0.0357143	1011	2	0.00197824	11/12/2020	K12
G702325125	7	24	1	0.142857	168	1	0.00595238	11/12/2020	K12
G702325155	7	24	0	0	168	0	0	11/12/2020	K12
G702325147	18	21.7222	0	0	391	0	0	11/12/2020	K12
G702325554	4	22.75	0	0	91	0	0	11/12/2020	K12
G702325134	11	24	0	0	264	0	0	11/12/2020	K12
G702325128	16	22.6875	0	0	363	0	0	11/12/2020	K12
G702325755	6	24	0	0	144	0	0	11/12/2020	K12
G702342986	4	24	0	0	96	0	0	11/12/2020	K12
G702334327	2	24	0	0	48	0	0	11/12/2020	K12
G702325145	2	23.5	0	0	47	0	0	11/12/2020	K12
G702325151	20	23.85	0	0	477	0	0	11/12/2020	K12
G702325137	34	23.8529	6	0.176471	811	6	0.00739827	11/13/2020	K12
G702325305	61	22.7377	6	0.0983607	1387	7	0.00504686	11/13/2020	K12
G702324833	55	19.7818	4	0.0727273	1088	5	0.00459559	11/13/2020	K12
EQ02426326	14	23.2857	3	0.214286	326	4	0.0122699	11/13/2020	K12
G702343003	17	23	2	0.117647	391	2	0.00511509	11/13/2020	K12
G702325147	12	22.75	0	0	273	0	0	11/13/2020	K12
G702325249	8	22.75	0	0	182	0	0	11/13/2020	K12
G702334362	1	9	0	0	9	0	0	11/13/2020	K12
G702325136	3	24	0	0	72	0	0	11/13/2020	K12
G702342986	3	23	0	0	69	0	0	11/13/2020	K12
G702325544	2	14	0	0	28	0	0	11/13/2020	K12
G702325529	8	22.875	0	0	183	0	0	11/13/2020	K12
G702325125	8	24	0	0	192	0	0	11/13/2020	K12
G702325127	28	21.7143	1	0.0357143	608	1	0.00164474	11/16/2020	K12
G702325249	8	24.125	0	0	193	0	0	11/16/2020	K12
G702324727	8	23.75	0	0	190	0	0	11/16/2020	K12
G702325529	4	23.75	0	0	95	0	0	11/16/2020	K12
G702324851	19	23.6842	0	0	450	0	0	11/16/2020	K12
G702325125	5	22.2	0	0	111	0	0	11/16/2020	K12
G702325125	38	23.7632	2	0.0526316	903	2	0.00221484	11/17/2020	K12
G702325241	58	16.9138	2	0.0344828	981	2	0.00203874	11/17/2020	K12
EQ02426326	1	2	1	1	2	2	1	11/17/2020	K12
G702325139	18	23.0556	1	0.0555556	415	1	0.00240964	11/17/2020	K12
G702425408	41	23.4878	1	0.0243902	963	2	0.00207684	11/17/2020	K12
G702341827	5	17.2	0	0	86	0	0	11/17/2020	K12
G702341823	2	13	0	0	26	0	0	11/17/2020	K12
G702325134	11	23.4545	0	0	258	0	0	11/17/2020	K12
G702339422	4	21.75	0	0	87	0	0	11/17/2020	K12
G702325755	3	23	0	0	69	0	0	11/17/2020	K12
G702325136	3	24	0	0	72	0	0	11/17/2020	K12
G702325127	18	21.2778	0	0	383	0	0	11/17/2020	K12
G702325129	6	23.3333	0	0	140	0	0	11/17/2020	K12
EQ02426349	19	22.8947	0	0	435	0	0	11/17/2020	K12
G702325138	28	23.9286	0	0	670	0	0	11/17/2020	K12
G702339851	23	23.4783	0	0	540	0	0	11/17/2020	K12
G702334327	2	23	0	0	46	0	0	11/17/2020	K12
G702325129	5	20.2	2	0.4	101	2	0.019802	11/18/2020	K12
EQ02426326	8	22.125	1	0.125	177	0	0	11/18/2020	K12
G702341827	10	19.5	1	0.1	195	1	0.00512821	11/18/2020	K12
G702341850	13	20.9231	1	0.0769231	272	1	0.00367647	11/18/2020	K12
G702339853	17	22.2941	1	0.0588235	379	1	0.00263852	11/18/2020	K12
G702325249	17	22.7059	1	0.0588235	386	1	0.00259067	11/18/2020	K12
G702325125	37	24	1	0.027027	888	1	0.00112613	11/18/2020	K12
G702325147	17	21.2353	0	0	361	0	0	11/18/2020	K12
G702343828	8	20.125	0	0	161	0	0	11/18/2020	K12
G702339308	2	22	0	0	44	0	0	11/18/2020	K12
G702341840	20	21.45	0	0	429	0	0	11/18/2020	K12
G702334362	36	22.2222	0	0	800	0	0	11/18/2020	K12
G702334342	4	24	0	0	96	0	0	11/18/2020	K12
G702325148	6	23	0	0	138	0	0	11/18/2020	K12
G702325529	9	24	0	0	216	0	0	11/18/2020	K12
G702325145	3	21	0	0	63	0	0	11/18/2020	K12
G702343002	12	22	0	0	264	0	0	11/18/2020	K12
G702341825	5	15.8	0	0	79	0	0	11/18/2020	K12
G702341834	2	19.5	0	0	39	0	0	11/18/2020	K12
G702341057	21	22.9048	0	0	481	0	0	11/18/2020	K12
G702324851	45	23.5111	0	0	1058	0	0	11/18/2020	K12
G702341867	3	22.6667	0	0	68	0	0	11/18/2020	K12
G702425408	17	22.9412	0	0	390	0	0	11/18/2020	K12
G702334324	3	18	0	0	54	0	0	11/18/2020	K12
G702324836	45	22.5111	2	0.0444444	1013	1	0.000987167	11/19/2020	K12
G702334335	3	23.3333	1	0.333333	70	1	0.0142857	11/19/2020	K12
G702325305	40	21.85	1	0.025	874	3	0.00343249	11/19/2020	K12
G702341827	7	18.7143	0	0	131	0	0	11/19/2020	K12
G702325155	13	23.0769	0	0	300	0	0	11/19/2020	K12
G702325147	16	22.3125	0	0	357	0	0	11/19/2020	K12
G702325134	11	22	0	0	242	0	0	11/19/2020	K12
G702325128	16	22.9375	0	0	367	0	0	11/19/2020	K12
G702325755	5	22.2	0	0	111	0	0	11/19/2020	K12
G702325136	2	19.5	0	0	39	0	0	11/19/2020	K12
G702342986	8	21.75	0	0	174	0	0	11/19/2020	K12
G702339301	7	18.8571	0	0	132	0	0	11/19/2020	K12
G702325125	2	24	0	0	48	0	0	11/19/2020	K12
G702325137	33	23.9697	4	0.121212	791	5	0.00632111	11/20/2020	K12
EQ02426326	7	20.7143	1	0.142857	145	2	0.0137931	11/20/2020	K12
G702325249	11	21.9091	1	0.0909091	241	1	0.00414938	11/20/2020	K12
G702325125	11	23.6364	1	0.0909091	260	1	0.00384615	11/20/2020	K12
G702325147	13	22.9231	1	0.0769231	298	1	0.0033557	11/20/2020	K12
G702341866	29	23.7931	1	0.0344828	690	2	0.00289855	11/20/2020	K12
G702341858	31	23.9677	1	0.0322581	743	1	0.0013459	11/20/2020	K12
G702343003	17	22.7059	0	0	386	0	0	11/20/2020	K12
G702324833	55	19.4182	0	0	1068	0	0	11/20/2020	K12
G702343386	2	24	0	0	48	0	0	11/20/2020	K12
G702325544	2	14	0	0	28	0	0	11/20/2020	K12
G702326854	1	22	0	0	22	0	0	11/20/2020	K12
G702339851	21	23.6667	1	0.047619	497	1	0.00201207	11/23/2020	K12
G702325249	10	22.5	0	0	225	0	0	11/23/2020	K12
G702334324	3	16.6667	0	0	50	0	0	11/23/2020	K12
G702325134	5	21.6	1	0.2	108	1	0.00925926	11/24/2020	K12
G702324855	2	14.5	0	0	29	0	0	11/24/2020	K12
G702325129	7	22.4286	0	0	157	0	0	11/24/2020	K12
G702339483	8	19.5	0	0	156	0	0	11/24/2020	K12
EQ02426349	12	23.5	0	0	282	0	0	11/24/2020	K12
G702325125	16	23.5625	0	0	377	0	0	11/24/2020	K12
G702425408	40	23.65	0	0	946	0	0	11/24/2020	K12
G702325249	3	22	1	0.333333	66	1	0.0151515	11/25/2020	K12
G702425408	18	23.1111	1	0.0555556	416	1	0.00240385	11/25/2020	K12
G702342167	1	19	0	0	19	0	0	11/25/2020	K12
G702334335	3	19.3333	0	0	58	0	0	11/25/2020	K12
G702339308	2	24	0	0	48	0	0	11/25/2020	K12
G702325137	4	21.75	0	0	87	0	0	11/25/2020	K12
G702339492	4	15.5	0	0	62	0	0	11/25/2020	K12
G702324833	7	20	0	0	140	0	0	11/27/2020	K12
EQ02426787	35	21.9714	4	0.114286	769	4	0.00520156	11/30/2020	K12
G702325241	42	23.0476	3	0.0714286	968	3	0.00309917	11/30/2020	K12
G702425408	52	23	2	0.0384615	1196	4	0.00334448	11/30/2020	K12
EQ02426665	8	21.75	1	0.125	174	1	0.00574713	11/30/2020	K12
G702325249	14	22	1	0.0714286	308	1	0.00324675	11/30/2020	K12
G702325127	44	23.3864	1	0.0227273	1029	1	0.000971817	11/30/2020	K12
G702326820	14	23.2143	0	0	325	0	0	11/30/2020	K12
G702341858	30	24	0	0	720	0	0	11/30/2020	K12
G702334342	18	23.7222	0	0	427	0	0	11/30/2020	K12
G702341057	15	21.9333	0	0	329	0	0	11/30/2020	K12
G702325125	92	23.9348	14	0.152174	2202	19	0.00862852	12/01/2020	K12
G702343003	11	22.8182	2	0.181818	251	2	0.00796813	12/01/2020	K12
G702325127	2	15	1	0.5	30	1	0.0333333	12/01/2020	K12
G702325129	6	22.5	1	0.166667	135	1	0.00740741	12/01/2020	K12
EQ02383214	21	22.2857	1	0.047619	468	1	0.00213675	12/01/2020	K12
G702341827	36	19.75	1	0.0277778	711	1	0.00140647	12/01/2020	K12
G702325147	4	20.75	0	0	83	0	0	12/01/2020	K12
EQ02383220	5	13.4	0	0	67	0	0	12/01/2020	K12
G702325134	9	23	0	0	207	0	0	12/01/2020	K12
G702339422	4	20.75	0	0	83	0	0	12/01/2020	K12
EQ02383226	3	11.6667	0	0	35	0	0	12/01/2020	K12
G702334327	4	21	0	0	84	0	0	12/01/2020	K12
G702341057	11	20.8182	0	0	229	0	0	12/01/2020	K12
EQ02382253	30	23.6667	3	0.1	710	2	0.0028169	12/02/2020	K12
G702341866	28	23.7143	2	0.0714286	664	2	0.00301205	12/02/2020	K12
G702325129	5	20.6	1	0.2	103	2	0.0194175	12/02/2020	K12
EQ02383622	6	14.8333	0	0	89	0	0	12/02/2020	K12
G702341827	15	19.2667	0	0	289	0	0	12/02/2020	K12
G702325147	12	22.0833	0	0	265	0	0	12/02/2020	K12
EQ02383220	5	16	0	0	80	0	0	12/02/2020	K12
G702325554	16	24	0	0	384	0	0	12/02/2020	K12
G702325249	16	20.375	0	0	326	0	0	12/02/2020	K12
G702324855	1	24	0	0	24	0	0	12/02/2020	K12
G702341850	13	18.5385	0	0	241	0	0	12/02/2020	K12
G702334335	3	23.6667	0	0	71	0	0	12/02/2020	K12
G702341840	5	23.6	0	0	118	0	0	12/02/2020	K12
G702325139	34	24.3824	0	0	829	0	0	12/02/2020	K12
EQ02382442	30	23.6667	0	0	710	0	0	12/02/2020	K12
EQ02383214	1	7	0	0	7	0	0	12/02/2020	K12
G702343002	12	22.5833	0	0	271	0	0	12/02/2020	K12
G702325125	2	20	0	0	40	0	0	12/02/2020	K12
G702425408	40	23.35	0	0	934	0	0	12/02/2020	K12
G702334324	3	17.6667	0	0	53	0	0	12/02/2020	K12
G702324836	56	19.0893	4	0.0714286	1069	4	0.00374181	12/03/2020	K12
EQ02382442	15	22.3333	3	0.2	335	4	0.0119403	12/03/2020	K12
G702325305	58	23.2241	3	0.0517241	1347	2	0.00148478	12/03/2020	K12
G702325137	59	23.7458	3	0.0508475	1401	3	0.00214133	12/03/2020	K12
EQ02424259	5	22	2	0.4	110	3	0.0272727	12/03/2020	K12
G702325554	17	23.4706	2	0.117647	399	2	0.00501253	12/03/2020	K12
G702342986	3	10.3333	1	0.333333	31	1	0.0322581	12/03/2020	K12
G702339478	23	23.8261	1	0.0434783	548	1	0.00182482	12/03/2020	K12
G702325127	25	22.92	1	0.04	573	1	0.0017452	12/03/2020	K12
G702341057	26	21.5769	1	0.0384615	561	1	0.00178253	12/03/2020	K12
G702341827	7	17.8571	0	0	125	0	0	12/03/2020	K12
G702325147	4	19.75	0	0	79	0	0	12/03/2020	K12
G702326820	1	16	0	0	16	0	0	12/03/2020	K12
G702325134	10	23.9	0	0	239	0	0	12/03/2020	K12
G702324855	9	23.7778	0	0	214	0	0	12/03/2020	K12
G702325128	17	23.5294	0	0	400	0	0	12/03/2020	K12
EQ02423648	12	23.4167	0	0	281	0	0	12/03/2020	K12
G702325129	1	19	0	0	19	0	0	12/03/2020	K12
G702339483	8	19.375	0	0	155	0	0	12/03/2020	K12
EQ02423627	8	23.5	0	0	188	0	0	12/03/2020	K12
EQ02423633	2	24	0	0	48	0	0	12/03/2020	K12
G702342151	5	19	0	0	95	0	0	12/03/2020	K12
G702425408	16	23.25	0	0	372	0	0	12/03/2020	K12
G702325125	21	23.9048	6	0.285714	502	1	0.00199203	12/04/2020	K12
EQ02382442	24	22.7917	3	0.125	547	5	0.00914077	12/04/2020	K12
G702340789	7	17.4286	1	0.142857	122	1	0.00819672	12/04/2020	K12
EQ02424384	9	22.3333	1	0.111111	201	1	0.00497512	12/04/2020	K12
G702325529	18	22.3889	1	0.0555556	403	1	0.00248139	12/04/2020	K12
G702325147	22	20.5	1	0.0454545	451	1	0.00221729	12/04/2020	K12
G702341823	2	16	0	0	32	0	0	12/04/2020	K12
G702325134	2	16.5	0	0	33	0	0	12/04/2020	K12
G702342167	1	22	0	0	22	0	0	12/04/2020	K12
G702325249	14	22.1429	0	0	310	0	0	12/04/2020	K12
G702343003	10	24	0	0	240	0	0	12/04/2020	K12
G702324833	49	21.3265	0	0	1045	0	0	12/04/2020	K12
G702325755	6	21	0	0	126	0	0	12/04/2020	K12
G702342986	4	19.25	0	0	77	0	0	12/04/2020	K12
G702325127	15	23.2667	0	0	349	0	0	12/04/2020	K12
G702341858	31	23.5161	0	0	729	0	0	12/04/2020	K12
EQ02423627	7	19.5714	0	0	137	0	0	12/04/2020	K12
G702334342	4	23.5	0	0	94	0	0	12/04/2020	K12
G702339485	4	21	0	0	84	0	0	12/04/2020	K12
EQ02424356	4	23.75	0	0	95	0	0	12/04/2020	K12
G702324851	13	24	0	0	312	0	0	12/04/2020	K12
G702326854	2	22.5	0	0	45	0	0	12/04/2020	K12
EQ02383226	2	19	0	0	38	0	0	12/05/2020	K12
G702325249	11	23.0909	1	0.0909091	254	1	0.00393701	12/07/2020	K12
EQ02424410	10	21.1	0	0	211	0	0	12/07/2020	K12
EQ02424386	7	20	0	0	140	0	0	12/07/2020	K12
G702339853	15	24	0	0	360	0	0	12/07/2020	K12
G702325127	26	22.8846	0	0	595	0	0	12/07/2020	K12
G702325148	6	23.3333	0	0	140	0	0	12/07/2020	K12
G702325570	2	18	0	0	36	0	0	12/07/2020	K12
G702325125	50	23.68	4	0.08	1184	5	0.00422297	12/08/2020	K12
G702325129	8	21	1	0.125	168	1	0.00595238	12/08/2020	K12
G702339851	17	22	1	0.0588235	374	1	0.0026738	12/08/2020	K12
G702325305	53	23.7925	1	0.0188679	1261	1	0.000793021	12/08/2020	K12
G702325241	60	16.3333	1	0.0166667	980	2	0.00204082	12/08/2020	K12
G702341827	5	16.8	0	0	84	0	0	12/08/2020	K12
G702326820	8	20.625	0	0	165	0	0	12/08/2020	K12
G702325134	9	24	0	0	216	0	0	12/08/2020	K12
G702339422	4	23	0	0	92	0	0	12/08/2020	K12
G702342167	1	16	0	0	16	0	0	12/08/2020	K12
G702334327	3	19.6667	0	0	59	0	0	12/08/2020	K12
G702339472	1	21	0	0	21	0	0	12/08/2020	K12
G702341057	25	22.64	0	0	566	0	0	12/08/2020	K12
G702425408	46	23.3913	0	0	1076	0	0	12/08/2020	K12
G702339490	1	7	0	0	7	0	0	12/08/2020	K12
G702325129	5	18.8	3	0.6	94	3	0.0319149	12/09/2020	K12
G702325127	14	23.0714	2	0.142857	323	2	0.00619195	12/09/2020	K12
G702425408	55	23.7636	2	0.0363636	1307	3	0.00229533	12/09/2020	K12
G702326820	5	23	1	0.2	115	1	0.00869565	12/09/2020	K12
G702325529	6	22.5	1	0.166667	135	1	0.00740741	12/09/2020	K12
EQ02382442	18	19.3333	1	0.0555556	348	1	0.00287356	12/09/2020	K12
G702325125	20	22.8	1	0.05	456	1	0.00219298	12/09/2020	K12
G702341866	28	23.3214	1	0.0357143	653	1	0.00153139	12/09/2020	K12
EQ02383622	6	17.1667	0	0	103	0	0	12/09/2020	K12
G702341827	9	17.3333	0	0	156	0	0	12/09/2020	K12
G702325147	5	16.2	0	0	81	0	0	12/09/2020	K12
EQ02424410	5	17.8	0	0	89	0	0	12/09/2020	K12
G702325249	15	23.4667	0	0	352	0	0	12/09/2020	K12
G702341850	13	20.3846	0	0	265	0	0	12/09/2020	K12
G702341840	5	21.2	0	0	106	0	0	12/09/2020	K12
EQ02424428	6	18	0	0	108	0	0	12/09/2020	K12
G702339318	4	20.25	0	0	81	0	0	12/09/2020	K12
EQ02382276	1	24	0	0	24	0	0	12/09/2020	K12
EQ02426349	10	23.7	0	0	237	0	0	12/09/2020	K12
G702325139	36	22.4722	0	0	809	0	0	12/09/2020	K12
G702334342	4	24	0	0	96	0	0	12/09/2020	K12
G702339478	12	17.5	0	0	210	0	0	12/09/2020	K12
EQ02422912	3	22.3333	0	0	67	0	0	12/09/2020	K12
G702343002	12	22.0833	0	0	265	0	0	12/09/2020	K12
G702334324	3	19.3333	0	0	58	0	0	12/09/2020	K12
G702324851	60	24.0333	5	0.0833333	1442	5	0.00346741	12/10/2020	K12
G702325128	19	23.5263	2	0.105263	447	2	0.00447427	12/10/2020	K12
G702325305	56	23.25	2	0.0357143	1302	1	0.000768049	12/10/2020	K12
G702325129	2	11.5	1	0.5	23	1	0.0434783	12/10/2020	K12
G702342986	6	24.1667	1	0.166667	145	1	0.00689655	12/10/2020	K12
G702324836	51	20.1765	1	0.0196078	1029	3	0.00291545	12/10/2020	K12
G702341827	6	16.1667	0	0	97	0	0	12/10/2020	K12
G702325147	30	20.0333	0	0	601	0	0	12/10/2020	K12
G702325554	13	20.5385	0	0	267	0	0	12/10/2020	K12
G702325134	12	22.9167	0	0	275	0	0	12/10/2020	K12
G702334335	3	24	0	0	72	0	0	12/10/2020	K12
G702325755	8	21.75	0	0	174	0	0	12/10/2020	K12
G702339483	8	19.625	0	0	157	0	0	12/10/2020	K12
G702334327	13	23.3077	0	0	303	0	0	12/10/2020	K12
G702342151	5	19.6	0	0	98	0	0	12/10/2020	K12
G702325125	7	23.7143	0	0	166	0	0	12/10/2020	K12
G702325125	8	23.5	3	0.375	188	8	0.0425532	12/11/2020	K12
EQ02426349	13	20.7692	3	0.230769	270	3	0.0111111	12/11/2020	K12
EQ02382253	36	19.5833	2	0.0555556	705	2	0.00283688	12/11/2020	K12
G702324851	1	3	1	1	3	1	0.333333	12/11/2020	K12
G702325137	11	24	1	0.0909091	264	6	0.0227273	12/11/2020	K12
EQ02382442	13	23.7692	1	0.0769231	309	1	0.00323625	12/11/2020	K12
G702342167	1	22	0	0	22	0	0	12/11/2020	K12
G702325249	13	22.7692	0	0	296	0	0	12/11/2020	K12
EQ02426748	1	9	0	0	9	0	0	12/11/2020	K12
G702343003	27	23.1481	0	0	625	0	0	12/11/2020	K12
G702324833	49	21.4694	0	0	1052	0	0	12/11/2020	K12
EQ02424392	3	18.3333	0	0	55	0	0	12/11/2020	K12
G702342986	3	19.3333	0	0	58	0	0	12/11/2020	K12
G702324727	5	23.4	0	0	117	0	0	12/11/2020	K12
G702341858	31	23.4516	0	0	727	0	0	12/11/2020	K12
G702339492	4	16.75	0	0	67	0	0	12/11/2020	K12
G702325529	6	22.6667	0	0	136	0	0	12/11/2020	K12
G702339485	4	22.25	0	0	89	0	0	12/11/2020	K12
EQ02424356	1	24	0	0	24	0	0	12/11/2020	K12
G702326854	1	21	0	0	21	0	0	12/11/2020	K12
G702325125	4	20	2	0.5	80	4	0.05	12/12/2020	K12
EQ02383226	2	20.5	0	0	41	0	0	12/12/2020	K12
G702325138	1	14	0	0	14	0	0	12/12/2020	K12
EQ02424398	5	20.6	1	0.2	103	1	0.00970874	12/14/2020	K12
EQ02424410	10	21.7	1	0.1	217	1	0.00460829	12/14/2020	K12
EQ02424386	8	17.875	0	0	143	0	0	12/14/2020	K12
G702325249	9	19.5556	0	0	176	0	0	12/14/2020	K12
G702325755	7	21.8571	0	0	153	0	0	12/14/2020	K12
EQ02424428	1	17	0	0	17	0	0	12/14/2020	K12
G702325127	26	22.9231	0	0	596	0	0	12/14/2020	K12
EQ02382276	1	24	0	0	24	0	0	12/14/2020	K12
G702325129	7	20	2	0.285714	140	2	0.0142857	12/15/2020	K12
G702325305	54	23.2407	2	0.037037	1255	3	0.00239044	12/15/2020	K12
G702325529	6	21.3333	1	0.166667	128	1	0.0078125	12/15/2020	K12
G702325125	7	23.7143	1	0.142857	166	1	0.0060241	12/15/2020	K12
G702325134	10	23.8	1	0.1	238	1	0.00420168	12/15/2020	K12
G702339853	11	23.4545	1	0.0909091	258	1	0.00387597	12/15/2020	K12
G702325127	14	22.8571	1	0.0714286	320	1	0.003125	12/15/2020	K12
G702339851	15	21.8667	1	0.0666667	328	1	0.00304878	12/15/2020	K12
EQ02382442	15	22.4	1	0.0666667	336	1	0.00297619	12/15/2020	K12
G702325241	59	16.5254	1	0.0169492	975	1	0.00102564	12/15/2020	K12
G702425408	64	23.8594	1	0.015625	1527	2	0.00130976	12/15/2020	K12
G702341849	13	23.0769	0	0	300	0	0	12/15/2020	K12
EQ02383622	6	16	0	0	96	0	0	12/15/2020	K12
G702341827	7	15.8571	0	0	111	0	0	12/15/2020	K12
G702339422	5	18	0	0	90	0	0	12/15/2020	K12
G702325139	9	22.6667	0	0	204	0	0	12/15/2020	K12
G702325570	2	16	0	0	32	0	0	12/15/2020	K12
G702341057	27	21.8519	0	0	590	0	0	12/15/2020	K12
G702339490	1	9	0	0	9	0	0	12/15/2020	K12
G702324836	56	14.9286	4	0.0714286	836	3	0.00358852	12/16/2020	K12
G702341849	19	23.2105	3	0.157895	441	2	0.00453515	12/16/2020	K12
EQ02426349	10	23.7	2	0.2	237	2	0.00843882	12/16/2020	K12
G702339318	4	21.25	1	0.25	85	1	0.0117647	12/16/2020	K12
G702341850	13	19.5385	1	0.0769231	254	1	0.00393701	12/16/2020	K12
G702325249	16	20.9375	1	0.0625	335	1	0.00298507	12/16/2020	K12
G702425408	34	23.8824	1	0.0294118	812	1	0.00123153	12/16/2020	K12
G702341827	8	19.5	0	0	156	0	0	12/16/2020	K12
G702325554	14	20	0	0	280	0	0	12/16/2020	K12
G702342167	1	18	0	0	18	0	0	12/16/2020	K12
G702334335	4	18.5	0	0	74	0	0	12/16/2020	K12
G702341840	5	21.8	0	0	109	0	0	12/16/2020	K12
G702325755	9	19.2222	0	0	173	0	0	12/16/2020	K12
G702325137	3	20.3333	0	0	61	0	0	12/16/2020	K12
G702334342	4	24	0	0	96	0	0	12/16/2020	K12
G702342151	5	19.6	0	0	98	0	0	12/16/2020	K12
G702334324	3	18.3333	0	0	55	0	0	12/16/2020	K12
G702324833	50	20.26	7	0.14	1013	12	0.011846	12/18/2020	K12
G702339492	4	16.25	4	1	65	4	0.0615385	12/18/2020	K12
G702339483	8	18.25	2	0.25	146	2	0.0136986	12/18/2020	K12
G702339318	4	17.75	1	0.25	71	2	0.028169	12/19/2020	K12
EQ02382276	1	24	1	1	24	2	0.0833333	12/21/2020	K12
G702324833	25	22.52	2	0.08	563	4	0.0071048	12/23/2020	K12
G702341866	28	23.8929	7	0.25	669	15	0.0224215	01/04/2021	K12
EQ02426787	31	23.8387	6	0.193548	739	12	0.0162382	01/04/2021	K12
G702325554	4	21	3	0.75	84	2	0.0238095	01/04/2021	K12
G702325241	41	23.7073	2	0.0487805	972	10	0.0102881	01/04/2021	K12
G702324833	7	23.5714	1	0.142857	165	4	0.0242424	01/04/2021	K12
EQ02382276	3	22	1	0.333333	66	6	0.0909091	01/04/2021	K12
G702325125	92	23.9674	10	0.108696	2205	1	0.000453515	01/05/2021	K12
EQ02382442	32	23.3438	3	0.09375	747	8	0.0107095	01/05/2021	K12
G702425408	66	22.7879	3	0.0454545	1504	11	0.00731383	01/05/2021	K12
G702343003	11	22.7273	2	0.181818	250	4	0.016	01/05/2021	K12
G702325129	9	20.7778	2	0.222222	187	4	0.0213904	01/05/2021	K12
G702339472	33	23.3939	2	0.0606061	772	9	0.011658	01/05/2021	K12
G702341827	55	19.3636	1	0.0181818	1065	4	0.00375587	01/05/2021	K12
G702325148	6	19.6667	1	0.166667	118	1	0.00847458	01/05/2021	K12
G702341825	16	19.125	1	0.0625	306	4	0.0130719	01/05/2021	K12
EQ02382253	29	23.6207	10	0.344828	685	22	0.0321168	01/06/2021	K12
G702340789	15	19.4667	2	0.133333	292	4	0.0136986	01/06/2021	K12
G702341850	13	20.0769	2	0.153846	261	4	0.0153257	01/06/2021	K12
G702339472	21	23.8571	2	0.0952381	501	3	0.00598802	01/06/2021	K12
G702425408	34	22.9706	2	0.0588235	781	3	0.00384123	01/06/2021	K12
G702339422	4	23	1	0.25	92	4	0.0434783	01/06/2021	K12
G702339308	2	19	1	0.5	38	1	0.0263158	01/06/2021	K12
G702325129	3	13	1	0.333333	39	2	0.0512821	01/06/2021	K12
G702339318	4	20	1	0.25	80	2	0.025	01/06/2021	K12
EQ02426665	10	17.2	1	0.1	172	2	0.0116279	01/06/2021	K12
EQ02382442	15	23.6667	1	0.0666667	355	10	0.028169	01/06/2021	K12
G702325305	55	24.0545	9	0.163636	1323	27	0.0204082	01/07/2021	K12
EQ02423648	32	23.0938	7	0.21875	739	13	0.0175913	01/07/2021	K12
EQ02382442	19	23.5789	7	0.368421	448	21	0.046875	01/07/2021	K12
G702324836	59	17.0678	4	0.0677966	1007	14	0.0139027	01/07/2021	K12
G702325134	14	23.3571	1	0.0714286	327	2	0.00611621	01/07/2021	K12
G702325249	5	19.4	1	0.2	97	2	0.0206186	01/07/2021	K12
G702334335	4	20	1	0.25	80	2	0.025	01/07/2021	K12
EQ02426349	11	23	1	0.0909091	253	4	0.0158103	01/07/2021	K12
G702324833	50	21.24	5	0.1	1062	12	0.0112994	01/08/2021	K12
G702324851	63	23.9048	3	0.047619	1506	6	0.00398406	01/08/2021	K12
G702325125	38	23.7105	3	0.0789474	901	1	0.00110988	01/08/2021	K12
G702326820	13	22.3077	2	0.153846	290	3	0.0103448	01/08/2021	K12
EQ02424410	10	20.8	1	0.1	208	1	0.00480769	01/08/2021	K12
G702325127	3	23	1	0.333333	69	2	0.0289855	01/08/2021	K12
G702339483	8	19	1	0.125	152	2	0.0131579	01/08/2021	K12
G702334342	13	23.4615	1	0.0769231	305	2	0.00655738	01/08/2021	K12
G702325529	4	13.25	2	0.5	53	4	0.0754717	01/09/2021	K12
G702324833	1	24	1	1	24	2	0.0833333	01/09/2021	K12
G702334342	5	22.6	1	0.2	113	1	0.00884956	01/09/2021	K12
G702325755	8	21.125	1	0.125	169	1	0.00591716	01/11/2021	K12
G702425408	62	23.5161	2	0.0322581	1458	2	0.00137174	01/12/2021	K12
G702325136	16	22.5625	1	0.0625	361	1	0.00277008	01/12/2021	K12
G702325249	14	21.2857	2	0.142857	298	3	0.0100671	01/13/2021	K12

## Sheet: University
University NO.	Date	Pool number	Pool size	Pool Positive number	Pool Positivity rate	Individual number	Individual Positive number	Individual Positivity rate
R325130	2020-10-06	4	23.5	0	0	94	0	0
	2020-10-13	2	23	0	0	46	0	0
	2020-10-20	2	24	0	0	48	0	0
	2020-10-28	4	22.5	0	0	90	0	0
	2020-11-03	4	23.5	0	0	94	0	0
	2020-11-10	2	23.5	0	0	47	0	0
	2020-11-18	4	23	1	0.25	92	1	0.0108696
	2020-12-01	2	22.5	0	0	45	0	0
	2020-12-08	1	21	0	0	21	0	0
	2020-12-15	1	21	0	0	21	0	0
	2021-01-07	12	21.1667	4	0.333333	254	18	0.0708661
	2021-01-08	3	21.3333	1	0.333333	64	2	0.03125
	2021-01-12	8	23.125	2	0.25	185	3	0.0162162
R325131	2020-10-01	10	22.3	1	0.1	223	1	0.0044843
	2020-10-15	5	23	0	0	115	0	0
	2020-10-29	5	20.6	0	0	103	0	0
	2020-11-12	5	24	0	0	120	0	0
	2020-11-19	7	21.7143	0	0	152	0	0
	2020-12-02	3	21.3333	0	0	64	0	0
	2020-12-04	2	19.5	0	0	39	0	0
	2020-12-07	2	20	0	0	40	0	0
	2020-12-10	2	20	0	0	40	0	0
	2020-12-11	2	20	0	0	40	0	0
	2021-01-06	4	19	1	0.25	76	2	0.0263158
	2021-01-08	6	20.8333	2	0.333333	125	8	0.064
	2021-01-13	6	23.6667	3	0.5	142	4	0.028169
R325170	2020-10-07	1	23	0	0	23	0	0
	2020-10-27	4	21.75	0	0	87	0	0
	2020-11-02	2	21.5	0	0	43	0	0
	2020-11-04	8	20.75	2	0.25	166	4	0.0240964
	2020-11-09	4	16.75	0	0	67	0	0
	2020-11-11	33	23.6667	14	0.424242	781	16	0.0204866
	2020-12-02	6	22.3333	0	0	134	0	0
	2020-12-05	1	22	0	0	22	0	0
	2020-12-16	6	17.6667	0	0	106	0	0
R325269	2020-09-30	6	21.8333	0	0	131	0	0
	2020-10-08	2	21.5	0	0	43	0	0
	2020-10-14	2	23	0	0	46	0	0
	2020-10-28	2	24	0	0	48	0	0
	2020-11-11	2	20.5	2	1	41	2	0.0487805
	2020-11-24	2	19.5	2	1	39	2	0.0512821
R325283	2020-09-30	1	24	0	0	24	0	0
	2020-10-07	1	24	0	0	24	0	0
	2020-10-14	1	24	0	0	24	0	0
	2020-10-21	1	24	0	0	24	0	0
	2020-10-28	1	24	0	0	24	0	0
	2020-11-04	1	24	0	0	24	0	0
	2020-11-11	1	24	0	0	24	0	0
	2020-11-18	2	20.5	0	0	41	0	0
	2020-12-01	2	20.5	1	0.5	41	1	0.0243902
	2020-12-08	1	10	0	0	10	0	0
R325293	2020-09-24	10	22.5	5	0.5	225	8	0.0355556
	2020-09-30	5	24	1	0.2	120	1	0.00806452
	2020-10-01	2	24	0	0	48	0	0
	2020-10-02	4	24	0	0	96	0	0
	2020-10-19	13	23.4615	0	0	305	0	0
	2020-10-20	6	18.6667	0	0	112	0	0
	2020-11-05	2	24	0	0	48	0	0
	2020-11-10	2	23.5	0	0	47	0	0
	2020-11-17	12	23.75	0	0	285	0	0
R325302	2020-09-26	3	20.3333	0	0	61	0	0
	2020-09-29	1	18	0	0	18	0	0
	2020-10-03	5	22	3	0.6	110	2	0.0181818
	2020-10-08	1	9	0	0	9	0	0
	2020-10-15	2	16.5	0	0	33	0	0
	2020-10-20	1	5	0	0	5	0	0
	2020-10-27	1	15	0	0	15	0	0
	2020-10-30	1	24	0	0	24	0	0
	2020-11-03	2	20	0	0	40	0	0
	2020-11-05	2	18	0	0	36	0	0
	2020-11-07	2	17	0	0	34	0	0
	2020-11-10	2	20.5	0	0	41	0	0
	2020-11-13	2	19	0	0	38	0	0
	2020-11-16	2	17	0	0	34	0	0
	2020-11-17	2	19.5	0	0	39	0	0
	2020-11-19	2	18.5	1	0.5	37	2	0.0540541
	2020-11-23	1	24	0	0	24	0	0
	2020-11-24	2	14	0	0	28	0	0
	2020-12-01	2	19.5	0	0	39	0	0
	2020-12-03	2	15	0	0	30	0	0
	2020-12-07	2	16.5	0	0	33	0	0
	2020-12-08	2	24	0	0	48	0	0
	2020-12-10	2	18.5	0	0	37	0	0
	2020-12-15	2	23.5	0	0	47	0	0
	2021-01-05	4	23	1	0.25	92	4	0.0434783
	2021-01-07	6	17.3333	3	0.5	104	10	0.0961538
	2021-01-12	5	23.8	1	0.2	119	1	0.00840336
R325536	2020-10-20	6	22.6667	0	0	136	0	0
	2020-10-27	7	23.1429	0	0	162	0	0
	2020-11-03	9	22.6667	1	0.111111	204	1	0.00490196
	2020-11-10	11	22.1818	0	0	244	0	0
	2020-11-17	24	16.4583	2	0.0833333	395	4	0.0101266
	2020-11-20	7	17.1429	0	0	120	0	0
	2020-12-01	15	23.5333	0	0	353	0	0
	2020-12-08	4	22	0	0	88	0	0
	2021-01-05	13	23.0769	1	0.0769231	300	4	0.0133333
	2021-01-12	36	23.6944	8	0.222222	853	11	0.0128957
R326848	2020-09-01	10	24	0	0	240	0	0
	2020-09-02	12	23.0833	0	0	277	0	0
	2020-09-03	17	21.4706	0	0	365	0	0
	2020-09-10	11	18.0909	0	0	199	0	0
	2020-09-15	2	24	0	0	48	0	0
	2020-09-16	8	22.375	4	0.5	179	2	0.0111732
	2020-09-22	5	24.2	0	0	121	0	0
	2020-09-29	6	22.3333	0	0	134	0	0
	2020-10-06	9	21	0	0	189	0	0
	2020-10-09	2	19.5	0	0	39	0	0
	2020-10-13	4	21.75	0	0	87	0	0
	2020-10-21	8	24	0	0	192	0	0
	2020-10-27	6	21.6667	0	0	130	0	0
	2020-11-03	9	21.2222	0	0	191	0	0
	2020-11-06	2	21	0	0	42	0	0
	2020-11-10	7	23.1429	0	0	162	0	0
	2020-11-17	10	21	0	0	210	0	0
	2020-11-24	9	22.5556	0	0	203	0	0
	2020-12-03	13	21.6923	0	0	282	0	0
	2020-12-04	6	22.3333	0	0	134	0	0
	2020-12-08	10	22.7	0	0	227	0	0
	2020-12-15	5	23.8	1	0.2	119	1	0.00840336
	2021-01-07	7	22.7143	1	0.142857	159	2	0.0125786
R339475	2020-11-24	1	24	0	0	24	0	0
	2020-12-08	3	24	1	0.333333	72	1	0.0138889
	2020-12-09	3	24	0	0	72	0	0
	2020-12-10	3	24	1	0.333333	72	1	0.0138889
	2020-12-11	3	24	0	0	72	0	0
	2020-12-12	3	24	0	0	72	0	0
	2020-12-19	5	22.8	2	0.4	114	8	0.0701754
	2021-01-13	4	19	1	0.25	76	1	0.0131579
R340810	2020-11-16	2	18	0	0	36	0	0
	2020-11-17	2	18.5	0	0	37	0	0
	2020-11-23	2	18.5	0	0	37	0	0
	2020-11-25	2	17.5	0	0	35	0	0
	2020-12-01	3	15.6667	0	0	47	0	0
	2020-12-02	2	24	0	0	48	0	0
	2020-12-04	2	16	0	0	32	0	0
	2020-12-05	1	13	0	0	13	0	0
	2020-12-08	2	18.5	0	0	37	0	0
	2020-12-10	3	19.3333	0	0	58	0	0
	2020-12-15	2	19	0	0	38	0	0
	2021-01-05	1	24	1	1	24	4	0.166667
R341828	2020-11-13	6	22	4	0.666667	132	26	0.19697
	2020-11-19	5	24	5	1	120	6	0.05
	2020-11-24	1	23	0	0	23	0	0
	2020-12-04	2	23.5	0	0	47	0	0
R341830	2020-12-01	2	17.5	0	0	35	0	0
	2020-12-02	2	18	0	0	36	0	0
	2020-12-04	2	13.5	0	0	27	0	0
	2020-12-05	2	18	0	0	36	0	0
	2020-12-08	2	18	0	0	36	0	0
	2020-12-10	2	18	0	0	36	0	0
	2020-12-12	1	17	0	0	17	0	0
	2020-12-15	1	13	0	0	13	0	0
R341869	2020-11-16	2	19.5	0	0	39	0	0
	2020-11-19	2	12	0	0	24	0	0
	2020-11-23	2	18.5	0	0	37	0	0
	2020-11-30	2	19	0	0	38	0	0
	2020-12-07	2	19.5	0	0	39	0	0
R423642	2020-12-03	1	20	0	0	20	0	0
	2020-12-11	1	21	0	0	21	0	0
	2020-12-17	1	24	1	1	24	17	0.708333
R424416	2020-12-07	8	24	3	0.375	192	3	0.015625
R425660	2020-10-22	10	21	0	0	210	0	0
	2020-11-16	5	17.8	1	0.2	89	5	0.0561798
	2020-11-17	12	20.75	1	0.0833333	249	1	0.00401606
R426905	2020-10-23	1	24	0	0	24	0	0
		754

## Sheet: K12
K-12 NO.	Date	Pool number	Pool size	Pool Positive number	Pool Positivity rate	Individual number	Individual Positive number	Individual Positivity rate
R324727	2020-10-19	15	23.6	0	0	354	0	0
	2020-10-26	7	23.1429	0	0	162	0	0
	2020-10-30	1	24	0	0	24	0	0
	2020-11-02	9	24.2222	0	0	218	0	0
	2020-11-10	8	22.25	0	0	178	0	0
	2020-11-16	8	23.75	0	0	190	0	0
	2020-12-11	5	23.4	0	0	117	0	0
R324833	2020-08-28	75	22.8133	1	0.0133333	1711	1	0.000584454
	2020-08-29	10	20.9	1	0.1	209	1	0.00478469
	2020-09-04	46	22.3043	0	0	1026	0	0
	2020-09-11	47	22.766	0	0	1070	0	0
	2020-09-18	48	22.5625	0	0	1083	0	0
	2020-09-25	46	24.087	0	0	1108	0	0
	2020-10-02	46	23.7609	0	0	1093	0	0
	2020-10-09	53	20.6226	0	0	1093	0	0
	2020-10-16	53	20.717	0	0	1098	0	0
	2020-10-23	55	19.9818	0	0	1099	0	0
	2020-10-30	55	19.9273	0	0	1096	0	0
	2020-11-05	55	19.9091	1	0.0181818	1095	1	0.000913242
	2020-11-13	55	19.7818	4	0.0727273	1088	5	0.00459559
	2020-11-20	55	19.4182	0	0	1068	0	0
	2020-11-27	7	20	0	0	140	0	0
	2020-12-04	49	21.3265	0	0	1045	0	0
	2020-12-11	49	21.4694	0	0	1052	0	0
	2020-12-18	50	20.26	7	0.14	1013	12	0.011846
	2020-12-23	25	22.52	2	0.08	563	4	0.0071048
	2021-01-04	7	23.5714	1	0.142857	165	4	0.0242424
	2021-01-08	50	21.24	5	0.1	1062	12	0.0112994
	2021-01-09	1	24	1	1	24	2	0.0833333
R324836	2020-09-10	49	22.3469	0	0	1095	0	0
	2020-09-17	50	22.9	0	0	1145	0	0
	2020-09-24	54	20.7963	0	0	1123	0	0
	2020-10-01	56	20.375	0	0	1141	0	0
	2020-10-08	56	19.8214	0	0	1110	0	0
	2020-10-15	56	19.6429	1	0.0178571	1100	6	0.00545455
	2020-10-22	56	19.875	0	0	1113	0	0
	2020-10-29	56	20.0357	0	0	1122	0	0
	2020-11-05	50	22.56	0	0	1128	0	0
	2020-11-12	56	18.0536	2	0.0357143	1011	2	0.00197824
	2020-11-19	45	22.5111	2	0.0444444	1013	1	0.000987167
	2020-12-03	56	19.0893	4	0.0714286	1069	4	0.00374181
	2020-12-10	51	20.1765	1	0.0196078	1029	3	0.00291545
	2020-12-16	56	14.9286	4	0.0714286	836	3	0.00358852
	2021-01-07	59	17.0678	4	0.0677966	1007	14	0.0139027
R324851	2020-08-27	8	24	0	0	192	0	0
	2020-08-29	6	24	0	0	144	0	0
	2020-09-02	10	22.3	0	0	223	0	0
	2020-09-04	1	11	0	0	11	0	0
	2020-09-09	1	10	0	0	10	0	0
	2020-09-18	5	24	0	0	120	0	0
	2020-09-25	6	23.6667	0	0	142	0	0
	2020-10-02	7	22	0	0	154	0	0
	2020-10-09	7	24.1429	0	0	169	0	0
	2020-10-16	8	23.125	0	0	185	0	0
	2020-10-23	8	23.375	0	0	187	0	0
	2020-11-02	43	24.0233	0	0	1033	0	0
	2020-11-06	4	22	0	0	88	0	0
	2020-11-11	6	22.5	0	0	135	0	0
	2020-11-16	19	23.6842	0	0	450	0	0
	2020-11-18	45	23.5111	0	0	1058	0	0
	2020-12-04	13	24	0	0	312	0	0
	2020-12-10	60	24.0333	5	0.0833333	1442	5	0.00346741
	2020-12-11	1	3	1	1	3	1	0.333333
	2021-01-08	63	23.9048	3	0.047619	1506	6	0.00398406
R324855	2020-09-02	13	20.9231	0	0	272	0	0
	2020-10-21	10	23.7	0	0	237	0	0
	2020-11-24	2	14.5	0	0	29	0	0
	2020-12-02	1	24	0	0	24	0	0
	2020-12-03	9	23.7778	0	0	214	0	0
R325125	2020-10-08	3	24	0	0	72	0	0
	2020-10-09	5	21.2	0	0	106	0	0
	2020-10-15	11	24	1	0.0909091	264	1	0.00378788
	2020-10-16	20	24	0	0	480	0	0
	2020-10-20	37	23.5135	0	0	870	0	0
	2020-10-21	10	24	0	0	240	0	0
	2020-10-22	10	24	0	0	240	0	0
	2020-10-23	7	23.8571	0	0	167	0	0
	2020-10-27	40	24	0	0	960	0	0
	2020-10-28	32	23.7188	0	0	759	0	0
	2020-10-29	7	24	0	0	168	0	0
	2020-11-03	43	24	3	0.0697674	1032	3	0.00290698
	2020-11-04	29	24	0	0	696	0	0
	2020-11-05	8	23.125	0	0	185	0	0
	2020-11-06	6	23.3333	0	0	140	0	0
	2020-11-10	38	24	1	0.0263158	912	2	0.00219298
	2020-11-11	36	24	2	0.0555556	864	3	0.00347222
	2020-11-12	7	24	1	0.142857	168	1	0.00595238
	2020-11-13	8	24	0	0	192	0	0
	2020-11-16	5	22.2	0	0	111	0	0
	2020-11-17	38	23.7632	2	0.0526316	903	2	0.00221484
	2020-11-18	37	24	1	0.027027	888	1	0.00112613
	2020-11-19	2	24	0	0	48	0	0
	2020-11-20	11	23.6364	1	0.0909091	260	1	0.00384615
	2020-11-24	16	23.5625	0	0	377	0	0
	2020-12-01	92	23.9348	14	0.152174	2202	19	0.00862852
	2020-12-02	2	20	0	0	40	0	0
	2020-12-04	21	23.9048	6	0.285714	502	1	0.00199203
	2020-12-08	50	23.68	4	0.08	1184	5	0.00422297
	2020-12-09	20	22.8	1	0.05	456	1	0.00219298
	2020-12-10	7	23.7143	0	0	166	0	0
	2020-12-11	8	23.5	3	0.375	188	8	0.0425532
	2020-12-12	4	20	2	0.5	80	4	0.05
	2020-12-15	7	23.7143	1	0.142857	166	1	0.0060241
	2021-01-05	92	23.9674	10	0.108696	2205	1	0.000453515
	2021-01-08	38	23.7105	3	0.0789474	901	1	0.00110988
R325127	2020-10-15	4	24	0	0	96	0	0
	2020-10-19	4	19	0	0	76	0	0
	2020-10-20	5	23.6	0	0	118	0	0
	2020-10-21	5	20.8	0	0	104	0	0
	2020-10-27	7	21.5714	0	0	151	0	0
	2020-11-02	22	23.0455	1	0.0454545	507	4	0.00788955
	2020-11-03	12	21.5	0	0	258	0	0
	2020-11-09	27	21.9259	4	0.148148	592	4	0.00675676
	2020-11-10	17	21.8235	0	0	371	0	0
	2020-11-16	28	21.7143	1	0.0357143	608	1	0.00164474
	2020-11-17	18	21.2778	0	0	383	0	0
	2020-11-30	44	23.3864	1	0.0227273	1029	1	0.000971817
	2020-12-01	2	15	1	0.5	30	1	0.0333333
	2020-12-03	25	22.92	1	0.04	573	1	0.0017452
	2020-12-04	15	23.2667	0	0	349	0	0
	2020-12-07	26	22.8846	0	0	595	0	0
	2020-12-09	14	23.0714	2	0.142857	323	2	0.00619195
	2020-12-14	26	22.9231	0	0	596	0	0
	2020-12-15	14	22.8571	1	0.0714286	320	1	0.003125
	2021-01-08	3	23	1	0.333333	69	2	0.0289855
R325128	2020-10-15	6	23.3333	0	0	140	0	0
	2020-10-22	11	23.5455	0	0	259	0	0
	2020-10-29	12	24.3333	0	0	292	0	0
	2020-11-05	16	22.875	0	0	366	0	0
	2020-11-12	16	22.6875	0	0	363	0	0
	2020-11-19	16	22.9375	0	0	367	0	0
	2020-12-03	17	23.5294	0	0	400	0	0
	2020-12-10	19	23.5263	2	0.105263	447	2	0.00447427
R325129	2020-10-13	3	21.6667	0	0	65	0	0
	2020-10-16	3	24	0	0	72	0	0
	2020-10-23	4	22.75	0	0	91	0	0
	2020-10-28	5	22.2	0	0	111	0	0
	2020-11-05	7	22.2857	1	0.142857	156	1	0.00641026
	2020-11-09	2	14	2	1	28	2	0.0714286
	2020-11-11	5	22.6	2	0.4	113	2	0.0176991
	2020-11-17	6	23.3333	0	0	140	0	0
	2020-11-18	5	20.2	2	0.4	101	2	0.019802
	2020-11-24	7	22.4286	0	0	157	0	0
	2020-12-01	6	22.5	1	0.166667	135	1	0.00740741
	2020-12-02	5	20.6	1	0.2	103	2	0.0194175
	2020-12-03	1	19	0	0	19	0	0
	2020-12-08	8	21	1	0.125	168	1	0.00595238
	2020-12-09	5	18.8	3	0.6	94	3	0.0319149
	2020-12-10	2	11.5	1	0.5	23	1	0.0434783
	2020-12-15	7	20	2	0.285714	140	2	0.0142857
	2021-01-05	9	20.7778	2	0.222222	187	4	0.0213904
	2021-01-06	3	13	1	0.333333	39	2	0.0512821
R325134	2020-10-13	4	22.75	0	0	91	0	0
	2020-10-14	11	23.7273	0	0	261	0	0
	2020-10-20	10	22.4	0	0	224	0	0
	2020-10-22	6	23.1667	0	0	139	0	0
	2020-10-27	10	22.5	0	0	225	0	0
	2020-10-29	6	23.6667	0	0	142	0	0
	2020-11-02	5	22.2	0	0	111	0	0
	2020-11-03	9	23.8889	0	0	215	0	0
	2020-11-05	10	24	0	0	240	0	0
	2020-11-10	5	24	0	0	120	0	0
	2020-11-12	11	24	0	0	264	0	0
	2020-11-17	11	23.4545	0	0	258	0	0
	2020-11-19	11	22	0	0	242	0	0
	2020-11-24	5	21.6	1	0.2	108	1	0.00925926
	2020-12-01	9	23	0	0	207	0	0
	2020-12-03	10	23.9	0	0	239	0	0
	2020-12-04	2	16.5	0	0	33	0	0
	2020-12-08	9	24	0	0	216	0	0
	2020-12-10	12	22.9167	0	0	275	0	0
	2020-12-15	10	23.8	1	0.1	238	1	0.00420168
	2021-01-07	14	23.3571	1	0.0714286	327	2	0.00611621
R325136	2020-10-02	5	24	0	0	120	0	0
	2020-10-07	2	24	0	0	48	0	0
	2020-10-08	3	24	0	0	72	0	0
	2020-10-14	2	24	0	0	48	0	0
	2020-10-17	3	24	0	0	72	0	0
	2020-10-21	2	24	0	0	48	0	0
	2020-10-22	3	24	0	0	72	0	0
	2020-10-29	2	24	0	0	48	0	0
	2020-10-30	5	22	0	0	110	0	0
	2020-11-04	3	23.6667	0	0	71	0	0
	2020-11-06	2	24	0	0	48	0	0
	2020-11-11	2	24	0	0	48	0	0
	2020-11-13	3	24	0	0	72	0	0
	2020-11-17	3	24	0	0	72	0	0
	2020-11-19	2	19.5	0	0	39	0	0
	2021-01-12	16	22.5625	1	0.0625	361	1	0.00277008
R325137	2020-10-03	32	24	3	0.09375	768	1	0.00130208
	2020-10-09	25	23.52	0	0	588	0	0
	2020-10-13	1	18	0	0	18	0	0
	2020-10-16	32	23.7812	0	0	761	0	0
	2020-10-23	25	23.44	0	0	586	0	0
	2020-10-30	32	23.9375	0	0	766	0	0
	2020-11-06	10	24	0	0	240	0	0
	2020-11-07	16	22.875	0	0	366	0	0
	2020-11-13	34	23.8529	6	0.176471	811	6	0.00739827
	2020-11-20	33	23.9697	4	0.121212	791	5	0.00632111
	2020-11-25	4	21.75	0	0	87	0	0
	2020-12-03	59	23.7458	3	0.0508475	1401	3	0.00214133
	2020-12-11	11	24	1	0.0909091	264	6	0.0227273
	2020-12-16	3	20.3333	0	0	61	0	0
R325138	2020-10-13	33	23.6061	0	0	779	0	0
	2020-10-20	25	23.4	0	0	585	0	0
	2020-10-27	33	23.6061	0	0	779	0	0
	2020-11-03	34	23.4118	0	0	796	0	0
	2020-11-10	33	23.5758	0	0	778	0	0
	2020-11-17	28	23.9286	0	0	670	0	0
	2020-12-12	1	14	0	0	14	0	0
R325139	2020-10-07	1	23	0	0	23	0	0
	2020-11-03	17	20.4118	0	0	347	0	0
	2020-11-04	14	23.7143	0	0	332	0	0
	2020-11-05	9	22.7778	0	0	205	0	0
	2020-11-12	16	21.8125	5	0.3125	349	7	0.0200573
	2020-11-12	30	22	5	0.3125	674	7	0.0103858
	2020-11-12	30	11.6333	5	0.166667	349	7	0.0200573
	2020-11-12	30	22.4667	5	0.166667	674	7	0.0103858
	2020-11-17	18	23.0556	1	0.0555556	415	1	0.00240964
	2020-12-02	34	24.3824	0	0	829	0	0
	2020-12-09	36	22.4722	0	0	809	0	0
	2020-12-15	9	22.6667	0	0	204	0	0
R325145	2020-10-14	2	21.5	0	0	43	0	0
	2020-10-29	2	23.5	0	0	47	0	0
	2020-11-05	3	23.6667	0	0	71	0	0
	2020-11-12	2	23.5	0	0	47	0	0
	2020-11-18	3	21	0	0	63	0	0
R325147	2020-10-08	34	23.3824	1	0.0294118	795	1	0.00125786
	2020-10-16	14	23.0714	0	0	323	0	0
	2020-10-21	10	22.8	0	0	228	0	0
	2020-10-22	28	18.2143	0	0	510	0	0
	2020-10-23	12	23.9167	0	0	287	0	0
	2020-10-28	15	22.2	0	0	333	0	0
	2020-10-29	18	21.4444	0	0	386	0	0
	2020-10-30	14	20.5	0	0	287	0	0
	2020-11-04	13	23.3846	0	0	304	0	0
	2020-11-05	18	22.8889	0	0	412	0	0
	2020-11-06	13	22	0	0	286	0	0
	2020-11-11	16	21.1875	0	0	339	0	0
	2020-11-12	18	21.7222	0	0	391	0	0
	2020-11-13	12	22.75	0	0	273	0	0
	2020-11-18	17	21.2353	0	0	361	0	0
	2020-11-19	16	22.3125	0	0	357	0	0
	2020-11-20	13	22.9231	1	0.0769231	298	1	0.0033557
	2020-12-01	4	20.75	0	0	83	0	0
	2020-12-02	12	22.0833	0	0	265	0	0
	2020-12-03	4	19.75	0	0	79	0	0
	2020-12-04	22	20.5	1	0.0454545	451	1	0.00221729
	2020-12-09	5	16.2	0	0	81	0	0
	2020-12-10	30	20.0333	0	0	601	0	0
R325148	2020-10-09	6	23.1667	0	0	139	0	0
	2020-10-28	6	21	0	0	126	0	0
	2020-11-09	6	22.8333	0	0	137	0	0
	2020-11-18	6	23	0	0	138	0	0
	2020-12-07	6	23.3333	0	0	140	0	0
	2021-01-05	6	19.6667	1	0.166667	118	1	0.00847458
R325151	2020-10-15	12	23.75	0	0	285	0	0
	2020-10-22	20	24	0	0	480	0	0
	2020-10-29	20	23.95	0	0	479	0	0
	2020-11-05	21	22.8095	0	0	479	0	0
	2020-11-12	20	23.85	0	0	477	0	0
R325155	2020-10-15	9	17.3333	0	0	156	0	0
	2020-10-22	8	24	0	0	192	0	0
	2020-10-29	8	23.5	0	0	188	0	0
	2020-11-05	6	24	0	0	144	0	0
	2020-11-12	7	24	0	0	168	0	0
	2020-11-19	13	23.0769	0	0	300	0	0
R325241	2020-09-16	4	23.25	0	0	93	0	0
	2020-09-22	43	23.9535	0	0	1030	0	0
	2020-09-29	45	22.9778	0	0	1034	0	0
	2020-10-06	46	22.2826	0	0	1025	0	0
	2020-10-13	47	21.9787	0	0	1033	0	0
	2020-10-20	46	22.5652	0	0	1038	0	0
	2020-10-27	46	22.5435	0	0	1037	0	0
	2020-11-03	51	20.2353	1	0.0196078	1032	1	0.000968992
	2020-11-10	58	17.0517	4	0.0689655	989	1	0.00101112
	2020-11-17	58	16.9138	2	0.0344828	981	2	0.00203874
	2020-11-30	42	23.0476	3	0.0714286	968	3	0.00309917
	2020-12-08	60	16.3333	1	0.0166667	980	2	0.00204082
	2020-12-15	59	16.5254	1	0.0169492	975	1	0.00102564
	2021-01-04	41	23.7073	2	0.0487805	972	10	0.0102881
R325249	2020-09-24	3	23	0	0	69	0	0
	2020-09-28	2	20	0	0	40	0	0
	2020-10-01	7	20.8571	0	0	146	0	0
	2020-10-02	8	16.125	0	0	129	0	0
	2020-10-06	6	17.5	0	0	105	0	0
	2020-10-09	12	23.3333	0	0	280	0	0
	2020-10-16	14	23.5	0	0	329	0	0
	2020-10-19	9	22.2222	0	0	200	0	0
	2020-10-22	15	23.0667	0	0	346	0	0
	2020-10-26	12	20.75	0	0	249	0	0
	2020-10-29	16	23.1875	3	0.1875	371	1	0.00269542
	2020-11-02	11	24	0	0	264	0	0
	2020-11-04	9	21.6667	0	0	195	0	0
	2020-11-06	8	23.75	0	0	190	0	0
	2020-11-09	7	22.4286	0	0	157	0	0
	2020-11-11	13	22.6923	2	0.153846	295	2	0.00677966
	2020-11-13	8	22.75	0	0	182	0	0
	2020-11-16	8	24.125	0	0	193	0	0
	2020-11-18	17	22.7059	1	0.0588235	386	1	0.00259067
	2020-11-20	11	21.9091	1	0.0909091	241	1	0.00414938
	2020-11-23	10	22.5	0	0	225	0	0
	2020-11-25	3	22	1	0.333333	66	1	0.0151515
	2020-11-30	14	22	1	0.0714286	308	1	0.00324675
	2020-12-02	16	20.375	0	0	326	0	0
	2020-12-04	14	22.1429	0	0	310	0	0
	2020-12-07	11	23.0909	1	0.0909091	254	1	0.00393701
	2020-12-09	15	23.4667	0	0	352	0	0
	2020-12-11	13	22.7692	0	0	296	0	0
	2020-12-14	9	19.5556	0	0	176	0	0
	2020-12-16	16	20.9375	1	0.0625	335	1	0.00298507
	2021-01-07	5	19.4	1	0.2	97	2	0.0206186
	2021-01-13	14	21.2857	2	0.142857	298	3	0.0100671
R325260	2020-09-24	2	20	0	0	40	0	0
R325305	2020-09-18	1	22	0	0	22	0	0
	2020-10-08	60	23.6	2	0.0333333	1416	2	0.00141243
	2020-10-16	65	22.0462	0	0	1433	0	0
	2020-10-23	58	24	0	0	1392	0	0
	2020-10-29	59	24.0169	2	0.0338983	1417	1	0.000705716
	2020-11-05	59	23.8305	3	0.0508475	1406	5	0.00355619
	2020-11-13	61	22.7377	6	0.0983607	1387	7	0.00504686
	2020-11-19	40	21.85	1	0.025	874	3	0.00343249
	2020-12-03	58	23.2241	3	0.0517241	1347	2	0.00148478
	2020-12-08	53	23.7925	1	0.0188679	1261	1	0.000793021
	2020-12-10	56	23.25	2	0.0357143	1302	1	0.000768049
	2020-12-15	54	23.2407	2	0.037037	1255	3	0.00239044
	2021-01-07	55	24.0545	9	0.163636	1323	27	0.0204082
R325529	2020-10-21	3	23.6667	0	0	71	0	0
	2020-10-28	7	21.7143	0	0	152	0	0
	2020-10-30	3	18.3333	0	0	55	0	0
	2020-11-03	4	24	0	0	96	0	0
	2020-11-06	12	23	0	0	276	0	0
	2020-11-10	4	24	0	0	96	0	0
	2020-11-11	5	21.6	0	0	108	0	0
	2020-11-13	8	22.875	0	0	183	0	0
	2020-11-16	4	23.75	0	0	95	0	0
	2020-11-18	9	24	0	0	216	0	0
	2020-12-04	18	22.3889	1	0.0555556	403	1	0.00248139
	2020-12-09	6	22.5	1	0.166667	135	1	0.00740741
	2020-12-11	6	22.6667	0	0	136	0	0
	2020-12-15	6	21.3333	1	0.166667	128	1	0.0078125
	2021-01-09	4	13.25	2	0.5	53	4	0.0754717
R325544	2020-11-06	2	13	0	0	26	0	0
	2020-11-13	2	14	0	0	28	0	0
	2020-11-20	2	14	0	0	28	0	0
	2020-10-19	3	24	0	0	72	0	0
	2020-11-12	4	22.75	0	0	91	0	0
	2020-12-02	16	24	0	0	384	0	0
	2020-12-03	17	23.4706	2	0.117647	399	2	0.00501253
	2020-12-10	13	20.5385	0	0	267	0	0
	2020-12-16	14	20	0	0	280	0	0
	2021-01-04	4	21	3	0.75	84	2	0.0238095
R325570	2020-11-06	1	18	0	0	18	0	0
	2020-12-07	2	18	0	0	36	0	0
	2020-12-15	2	16	0	0	32	0	0
R325755	2020-10-15	4	22.75	0	0	91	0	0
	2020-10-19	1	12	0	0	12	0	0
	2020-10-22	6	24.1667	0	0	145	0	0
	2020-10-29	7	22.2857	0	0	156	0	0
	2020-11-05	7	22.2857	0	0	156	0	0
	2020-11-12	6	24	0	0	144	0	0
	2020-11-17	3	23	0	0	69	0	0
	2020-11-19	5	22.2	0	0	111	0	0
	2020-12-04	6	21	0	0	126	0	0
	2020-12-10	8	21.75	0	0	174	0	0
	2020-12-14	7	21.8571	0	0	153	0	0
	2020-12-16	9	19.2222	0	0	173	0	0
	2021-01-11	8	21.125	1	0.125	169	1	0.00591716
R326820	2020-09-09	3	17.6667	0	0	53	0	0
	2020-09-23	4	24	0	0	96	0	0
	2020-10-06	7	18.2857	1	0.142857	128	1	0.0078125
	2020-10-08	5	23.4	0	0	117	0	0
	2020-10-09	2	24	0	0	48	0	0
	2020-10-19	13	24.3077	0	0	316	0	0
	2020-11-05	7	23.7143	0	0	166	0	0
	2020-11-06	7	19.5714	0	0	137	0	0
	2020-11-30	14	23.2143	0	0	325	0	0
	2020-12-03	1	16	0	0	16	0	0
	2020-12-08	8	20.625	0	0	165	0	0
	2020-12-09	5	23	1	0.2	115	1	0.00869565
	2021-01-08	13	22.3077	2	0.153846	290	3	0.0103448
R326854	2020-09-03	2	22.5	0	0	45	0	0
	2020-09-04	3	18.6667	0	0	56	0	0
	2020-09-18	1	17	0	0	17	0	0
	2020-09-25	2	18.5	0	0	37	0	0
	2020-10-02	1	22	0	0	22	0	0
	2020-10-09	4	22.25	0	0	89	0	0
	2020-10-16	4	20.75	0	0	83	0	0
	2020-10-19	7	21	0	0	147	0	0
	2020-10-23	3	24	0	0	72	0	0
	2020-11-06	1	24	0	0	24	0	0
	2020-11-11	1	22	0	0	22	0	0
	2020-11-20	1	22	0	0	22	0	0
	2020-12-04	2	22.5	0	0	45	0	0
	2020-12-11	1	21	0	0	21	0	0
R334324	2020-10-21	3	17.6667	0	0	53	0	0
	2020-10-28	3	18.6667	0	0	56	0	0
	2020-11-04	3	19	0	0	57	0	0
	2020-11-11	3	19	0	0	57	0	0
	2020-11-18	3	18	0	0	54	0	0
	2020-11-23	3	16.6667	0	0	50	0	0
	2020-12-02	3	17.6667	0	0	53	0	0
	2020-12-09	3	19.3333	0	0	58	0	0
	2020-12-16	3	18.3333	0	0	55	0	0
R334327	2020-10-20	5	24	0	0	120	0	0
	2020-10-28	5	23.4	0	0	117	0	0
	2020-11-04	5	23	4	0.8	115	6	0.0521739
	2020-11-05	3	19	2	0.666667	57	2	0.0350877
	2020-11-07	2	22	0	0	44	0	0
	2020-11-09	4	24	0	0	96	0	0
	2020-11-12	2	24	0	0	48	0	0
	2020-11-17	2	23	0	0	46	0	0
	2020-12-01	4	21	0	0	84	0	0
	2020-12-08	3	19.6667	0	0	59	0	0
	2020-12-10	13	23.3077	0	0	303	0	0
R334335	2020-10-21	5	16.2	0	0	81	0	0
	2020-10-28	5	17.6	0	0	88	0	0
	2020-11-04	4	18.75	0	0	75	0	0
	2020-11-19	3	23.3333	1	0.333333	70	1	0.0142857
	2020-11-25	3	19.3333	0	0	58	0	0
	2020-12-02	3	23.6667	0	0	71	0	0
	2020-12-10	3	24	0	0	72	0	0
	2020-12-16	4	18.5	0	0	74	0	0
	2021-01-07	4	20	1	0.25	80	2	0.025
R334342	2020-10-28	4	23.25	0	0	93	0	0
	2020-11-04	4	24	0	0	96	0	0
	2020-11-11	4	22.5	0	0	90	0	0
	2020-11-18	4	24	0	0	96	0	0
	2020-11-30	18	23.7222	0	0	427	0	0
	2020-12-04	4	23.5	0	0	94	0	0
	2020-12-09	4	24	0	0	96	0	0
	2020-12-16	4	24	0	0	96	0	0
	2021-01-08	13	23.4615	1	0.0769231	305	2	0.00655738
	2021-01-09	5	22.6	1	0.2	113	1	0.00884956
R334362	2020-10-19	37	21.4865	0	0	795	0	0
	2020-10-23	1	7	0	0	7	0	0
	2020-10-28	36	21.4722	0	0	773	0	0
	2020-10-30	1	13	0	0	13	0	0
	2020-11-04	36	22.7778	2	0.0555556	820	2	0.00243902
	2020-11-06	1	8	0	0	8	0	0
	2020-11-11	36	22.3056	2	0.0555556	803	2	0.00249066
	2020-11-13	1	9	0	0	9	0	0
	2020-11-18	36	22.2222	0	0	800	0	0
R339301	2020-11-19	7	18.8571	0	0	132	0	0
R339308	2020-11-18	2	22	0	0	44	0	0
	2020-11-25	2	24	0	0	48	0	0
	2021-01-06	2	19	1	0.5	38	1	0.0263158
R339318	2020-12-09	4	20.25	0	0	81	0	0
	2020-12-16	4	21.25	1	0.25	85	1	0.0117647
	2020-12-19	4	17.75	1	0.25	71	2	0.028169
	2021-01-06	4	20	1	0.25	80	2	0.025
R339422	2020-11-05	4	21.5	0	0	86	0	0
	2020-11-11	4	22.5	0	0	90	0	0
	2020-11-17	4	21.75	0	0	87	0	0
	2020-12-01	4	20.75	0	0	83	0	0
	2020-12-08	4	23	0	0	92	0	0
	2020-12-15	5	18	0	0	90	0	0
	2021-01-06	4	23	1	0.25	92	4	0.0434783
R339472	2020-12-08	1	21	0	0	21	0	0
	2021-01-05	33	23.3939	2	0.0606061	772	9	0.011658
	2021-01-06	21	23.8571	2	0.0952381	501	3	0.00598802
R339478	2020-12-03	23	23.8261	1	0.0434783	548	1	0.00182482
	2020-12-09	12	17.5	0	0	210	0	0
R339483	2020-11-24	8	19.5	0	0	156	0	0
	2020-12-03	8	19.375	0	0	155	0	0
	2020-12-10	8	19.625	0	0	157	0	0
	2020-12-18	8	18.25	2	0.25	146	2	0.0136986
	2021-01-08	8	19	1	0.125	152	2	0.0131579
R339485	2020-12-04	4	21	0	0	84	0	0
	2020-12-11	4	22.25	0	0	89	0	0
R339490	2020-12-08	1	7	0	0	7	0	0
	2020-12-15	1	9	0	0	9	0	0
R339492	2020-11-25	4	15.5	0	0	62	0	0
	2020-12-11	4	16.75	0	0	67	0	0
	2020-12-18	4	16.25	4	1	65	4	0.0615385
R339851	2020-10-20	10	23.5	0	0	235	0	0
	2020-10-27	38	23.4737	0	0	892	0	0
	2020-11-05	30	23	4	0.133333	690	4	0.0057971
	2020-11-10	45	23.4444	4	0.0888889	1055	4	0.00379147
	2020-11-17	23	23.4783	0	0	540	0	0
	2020-11-23	21	23.6667	1	0.047619	497	1	0.00201207
	2020-12-08	17	22	1	0.0588235	374	1	0.0026738
	2020-12-15	15	21.8667	1	0.0666667	328	1	0.00304878
R339853	2020-10-21	9	24	0	0	216	0	0
	2020-10-22	7	21.4286	0	0	150	0	0
	2020-10-23	8	24.25	0	0	194	0	0
	2020-10-26	5	24.2	0	0	121	0	0
	2020-10-28	4	24.25	0	0	97	0	0
	2020-10-30	8	23	0	0	184	0	0
	2020-11-04	17	23.5294	0	0	400	0	0
	2020-11-11	12	24.3333	2	0.166667	292	2	0.00684932
	2020-11-18	17	22.2941	1	0.0588235	379	1	0.00263852
	2020-12-07	15	24	0	0	360	0	0
	2020-12-15	11	23.4545	1	0.0909091	258	1	0.00387597
R340789	2020-12-04	7	17.4286	1	0.142857	122	1	0.00819672
	2021-01-06	15	19.4667	2	0.133333	292	4	0.0136986
R341057	2020-11-03	28	18.3214	0	0	513	0	0
	2020-11-10	27	19.5556	0	0	528	0	0
	2020-11-18	21	22.9048	0	0	481	0	0
	2020-11-30	15	21.9333	0	0	329	0	0
	2020-12-01	11	20.8182	0	0	229	0	0
	2020-12-03	26	21.5769	1	0.0384615	561	1	0.00178253
	2020-12-08	25	22.64	0	0	566	0	0
	2020-12-15	27	21.8519	0	0	590	0	0
R341823	2020-11-03	1	11	0	0	11	0	0
	2020-11-10	1	10	0	0	10	0	0
	2020-11-17	2	13	0	0	26	0	0
	2020-12-04	2	16	0	0	32	0	0
R341825	2020-11-18	5	15.8	0	0	79	0	0
	2021-01-05	16	19.125	1	0.0625	306	4	0.0130719
R341826	2020-11-05	18	21.1111	0	0	380	0	0
	2020-11-11	18	23	2	0.111111	414	2	0.00483092
R341827	2020-11-03	5	18	0	0	90	0	0
	2020-11-04	7	17.5714	0	0	123	0	0
	2020-11-05	5	19.8	0	0	99	0	0
	2020-11-10	6	17.5	0	0	105	0	0
	2020-11-17	5	17.2	0	0	86	0	0
	2020-11-18	10	19.5	1	0.1	195	1	0.00512821
	2020-11-19	7	18.7143	0	0	131	0	0
	2020-12-01	36	19.75	1	0.0277778	711	1	0.00140647
	2020-12-02	15	19.2667	0	0	289	0	0
	2020-12-03	7	17.8571	0	0	125	0	0
	2020-12-08	5	16.8	0	0	84	0	0
	2020-12-09	9	17.3333	0	0	156	0	0
	2020-12-10	6	16.1667	0	0	97	0	0
	2020-12-15	7	15.8571	0	0	111	0	0
	2020-12-16	8	19.5	0	0	156	0	0
	2021-01-05	55	19.3636	1	0.0181818	1065	4	0.00375587
R341831	2020-11-11	3	23.3333	0	0	70	0	0
R341834	2020-10-30	4	24	0	0	96	0	0
	2020-11-05	2	23.5	0	0	47	0	0
	2020-11-12	2	24	2	1	48	2	0.0416667
	2020-11-18	2	19.5	0	0	39	0	0
R341840	2020-11-11	20	20.8	0	0	416	0	0
	2020-11-18	20	21.45	0	0	429	0	0
	2020-12-02	5	23.6	0	0	118	0	0
	2020-12-09	5	21.2	0	0	106	0	0
	2020-12-16	5	21.8	0	0	109	0	0
R341849	2020-11-10	1	24	0	0	24	0	0
	2020-12-15	13	23.0769	0	0	300	0	0
	2020-12-16	19	23.2105	3	0.157895	441	2	0.00453515
R341850	2020-11-11	13	20.9231	0	0	272	0	0
	2020-11-18	13	20.9231	1	0.0769231	272	1	0.00367647
	2020-12-02	13	18.5385	0	0	241	0	0
	2020-12-09	13	20.3846	0	0	265	0	0
	2020-12-16	13	19.5385	1	0.0769231	254	1	0.00393701
	2021-01-06	13	20.0769	2	0.153846	261	4	0.0153257
R341858	2020-11-20	31	23.9677	1	0.0322581	743	1	0.0013459
	2020-11-30	30	24	0	0	720	0	0
	2020-12-04	31	23.5161	0	0	729	0	0
	2020-12-11	31	23.4516	0	0	727	0	0
R341866	2020-11-20	29	23.7931	1	0.0344828	690	2	0.00289855
	2020-12-02	28	23.7143	2	0.0714286	664	2	0.00301205
	2020-12-09	28	23.3214	1	0.0357143	653	1	0.00153139
	2021-01-04	28	23.8929	7	0.25	669	15	0.0224215
R341867	2020-11-11	3	20.3333	0	0	61	0	0
	2020-11-18	3	22.6667	0	0	68	0	0
R342151	2020-12-03	5	19	0	0	95	0	0
	2020-12-10	5	19.6	0	0	98	0	0
	2020-12-16	5	19.6	0	0	98	0	0
R342167	2020-11-25	1	19	0	0	19	0	0
	2020-12-04	1	22	0	0	22	0	0
	2020-12-08	1	16	0	0	16	0	0
	2020-12-11	1	22	0	0	22	0	0
	2020-12-16	1	18	0	0	18	0	0
R342986	2020-10-16	3	21.3333	0	0	64	0	0
	2020-10-23	5	18.6	0	0	93	0	0
	2020-10-29	1	20	0	0	20	0	0
	2020-10-30	6	20.8333	0	0	125	0	0
	2020-11-05	2	24	0	0	48	0	0
	2020-11-06	6	21.6667	1	0.166667	130	1	0.00769231
	2020-11-09	6	21.3333	0	0	128	0	0
	2020-11-12	4	24	0	0	96	0	0
	2020-11-13	3	23	0	0	69	0	0
	2020-11-19	8	21.75	0	0	174	0	0
	2020-12-03	3	10.3333	1	0.333333	31	1	0.0322581
	2020-12-04	4	19.25	0	0	77	0	0
	2020-12-10	6	24.1667	1	0.166667	145	1	0.00689655
	2020-12-11	3	19.3333	0	0	58	0	0
R343002	2020-11-04	13	20.9231	0	0	272	0	0
	2020-11-11	12	22.5833	0	0	271	0	0
	2020-11-18	12	22	0	0	264	0	0
	2020-12-02	12	22.5833	0	0	271	0	0
	2020-12-09	12	22.0833	0	0	265	0	0
R343003	2020-10-30	16	23.625	0	0	378	0	0
	2020-11-06	19	21.6842	0	0	412	0	0
	2020-11-13	17	23	2	0.117647	391	2	0.00511509
	2020-11-20	17	22.7059	0	0	386	0	0
	2020-12-01	11	22.8182	2	0.181818	251	2	0.00796813
	2020-12-04	10	24	0	0	240	0	0
	2020-12-11	27	23.1481	0	0	625	0	0
	2021-01-05	11	22.7273	2	0.181818	250	4	0.016
R343386	2020-11-20	2	24	0	0	48	0	0
R343828	2020-10-30	12	19.1667	2	0.166667	230	9	0.0391304
	2020-10-31	7	17.4286	0	0	122	0	0
	2020-11-10	7	23.5714	0	0	165	0	0
	2020-11-18	8	20.125	0	0	161	0	0
R382253	2020-12-02	30	23.6667	3	0.1	710	2	0.0028169
	2020-12-11	36	19.5833	2	0.0555556	705	2	0.00283688
	2021-01-06	29	23.6207	10	0.344828	685	22	0.0321168
R382276	2020-12-09	1	24	0	0	24	0	0
	2020-12-14	1	24	0	0	24	0	0
	2020-12-21	1	24	1	1	24	2	0.0833333
	2021-01-04	3	22	1	0.333333	66	6	0.0909091
R382442	2020-12-02	30	23.6667	0	0	710	0	0
	2020-12-03	15	22.3333	3	0.2	335	4	0.0119403
	2020-12-04	24	22.7917	3	0.125	547	5	0.00914077
	2020-12-09	18	19.3333	1	0.0555556	348	1	0.00287356
	2020-12-11	13	23.7692	1	0.0769231	309	1	0.00323625
	2020-12-15	15	22.4	1	0.0666667	336	1	0.00297619
	2021-01-05	32	23.3438	3	0.09375	747	8	0.0107095
	2021-01-06	15	23.6667	1	0.0666667	355	10	0.028169
	2021-01-07	19	23.5789	7	0.368421	448	21	0.046875
R383214	2020-12-01	21	22.2857	1	0.047619	468	1	0.00213675
	2020-12-02	1	7	0	0	7	0	0
R383220	2020-12-01	5	13.4	0	0	67	0	0
	2020-12-02	5	16	0	0	80	0	0
R383226	2020-12-01	3	11.6667	0	0	35	0	0
	2020-12-05	2	19	0	0	38	0	0
	2020-12-12	2	20.5	0	0	41	0	0
R383622	2020-12-02	6	14.8333	0	0	89	0	0
	2020-12-09	6	17.1667	0	0	103	0	0
	2020-12-15	6	16	0	0	96	0	0
R422912	2020-12-09	3	22.3333	0	0	67	0	0
R423627	2020-12-03	8	23.5	0	0	188	0	0
	2020-12-04	7	19.5714	0	0	137	0	0
R423633	2020-12-03	2	24	0	0	48	0	0
R423648	2020-12-03	12	23.4167	0	0	281	0	0
	2021-01-07	32	23.0938	7	0.21875	739	13	0.0175913
R424259	2020-12-03	5	22	2	0.4	110	3	0.0272727
R424356	2020-12-04	4	23.75	0	0	95	0	0
	2020-12-11	1	24	0	0	24	0	0
R424384	2020-12-04	9	22.3333	1	0.111111	201	1	0.00497512
R424386	2020-12-07	7	20	0	0	140	0	0
	2020-12-14	8	17.875	0	0	143	0	0
R424392	2020-12-11	3	18.3333	0	0	55	0	0
R424398	2020-12-14	5	20.6	1	0.2	103	1	0.00970874
R424410	2020-12-07	10	21.1	0	0	211	0	0
	2020-12-09	5	17.8	0	0	89	0	0
	2020-12-14	10	21.7	1	0.1	217	1	0.00460829
	2021-01-08	10	20.8	1	0.1	208	1	0.00480769
R424428	2020-12-09	6	18	0	0	108	0	0
	2020-12-14	1	17	0	0	17	0	0
R425408	2020-10-20	16	22.6875	0	0	363	0	0
	2020-10-27	30	24	0	0	720	0	0
	2020-11-03	51	23.7647	2	0.0392157	1212	1	0.000825083
	2020-11-04	20	24	1	0.05	480	2	0.00416667
	2020-11-05	38	24.1579	0	0	918	0	0
	2020-11-10	64	23.9531	10	0.15625	1533	11	0.00717547
	2020-11-11	34	23.4706	1	0.0294118	798	1	0.00125313
	2020-11-17	41	23.4878	1	0.0243902	963	2	0.00207684
	2020-11-18	17	22.9412	0	0	390	0	0
	2020-11-24	40	23.65	0	0	946	0	0
	2020-11-25	18	23.1111	1	0.0555556	416	1	0.00240385
	2020-11-30	52	23	2	0.0384615	1196	4	0.00334448
	2020-12-02	40	23.35	0	0	934	0	0
	2020-12-03	16	23.25	0	0	372	0	0
	2020-12-08	46	23.3913	0	0	1076	0	0
	2020-12-09	55	23.7636	2	0.0363636	1307	3	0.00229533
	2020-12-15	64	23.8594	1	0.015625	1527	2	0.00130976
	2020-12-16	34	23.8824	1	0.0294118	812	1	0.00123153
	2021-01-05	66	22.7879	3	0.0454545	1504	11	0.00731383
	2021-01-06	34	22.9706	2	0.0588235	781	3	0.00384123
	2021-01-12	62	23.5161	2	0.0322581	1458	2	0.00137174
R426326	2020-11-04	13	24.3846	0	0	317	0	0
	2020-11-06	15	22.5333	0	0	338	0	0
	2020-11-11	14	23.3571	0	0	327	0	0
	2020-11-13	14	23.2857	3	0.214286	326	4	0.0122699
	2020-11-17	1	2	1	1	2	2	1
	2020-11-18	8	22.125	1	0.125	177	0	0
	2020-11-20	7	20.7143	1	0.142857	145	2	0.0137931
R426349	2020-11-04	19	23.6316	0	0	449	0	0
	2020-11-10	17	23.4118	0	0	398	0	0
	2020-11-17	19	22.8947	0	0	435	0	0
	2020-11-24	12	23.5	0	0	282	0	0
	2020-12-09	10	23.7	0	0	237	0	0
	2020-12-11	13	20.7692	3	0.230769	270	3	0.0111111
	2020-12-16	10	23.7	2	0.2	237	2	0.00843882
	2021-01-07	11	23	1	0.0909091	253	4	0.0158103
R426665	2020-11-30	8	21.75	1	0.125	174	1	0.00574713
	2021-01-06	10	17.2	1	0.1	172	2	0.0116279
R426748	2020-12-11	1	9	0	0	9	0	0
R426787	2020-11-30	35	21.9714	4	0.114286	769	4	0.00520156
	2021-01-04	31	23.8387	6	0.193548	739	12	0.0162382
